# Supplementary material for: A Novel Approach for Transcription Factor Analysis Using SELEX with High-Throughput Sequencing (TFAST)
Source: PLoS One. 2012 Aug 3;7(8):e42761. doi: 10.1371/journal.pone.0042761 (PMC3430675; doi:10.1371/journal.pone.0042761)
Supplement: File S1 — Executable files of TFAST. The executable files needed to run TFAST, compressed in .zip format. (ZIP) [file pone.0042761.s002.zip]

Archive with 10 entries (9 files):
- TFAST/
- TFAST/blast sample counter.jar
- TFAST/evaluation.jar
- TFAST/fileconversion.jar
- TFAST/folder blast.jar
- TFAST/freq counter.jar
- TFAST/peak finder.jar
- TFAST/sam freq counter.jar
- TFAST/TFAST ReadMe RTF.rtf
- TFAST/TFAST ReadMe.txt
