# Supplementary material for: A Novel Approach for Transcription Factor Analysis Using SELEX with High-Throughput Sequencing (TFAST)
Source: PLoS One. 2012 Aug 3;7(8):e42761. doi: 10.1371/journal.pone.0042761 (PMC3430675; doi:10.1371/journal.pone.0042761)
Supplement: File S2 — Source files of TFAST. The source files for TFAST, compressed in .zip format. (ZIP) [file pone.0042761.s003.zip]

Archive with 135 entries (102 files):
- Source/
- Source/Blast Sample Counter/
- Source/Blast Sample Counter/.classpath
- Source/Blast Sample Counter/.project
- Source/Blast Sample Counter/.settings/
- Source/Blast Sample Counter/.settings/org.eclipse.jdt.core.prefs
- Source/Blast Sample Counter/bin/
- Source/Blast Sample Counter/bin/gui$1.class
- Source/Blast Sample Counter/bin/gui.class
- Source/Blast Sample Counter/bin/main.class
- Source/Blast Sample Counter/bin/OpenFileAction.class
- Source/Blast Sample Counter/src/
- Source/Blast Sample Counter/src/gui.java
- Source/Blast Sample Counter/src/main.java
- Source/Blast Sample Counter/src/OpenFileAction.java
- Source/Evaluation/
- Source/Evaluation/.classpath
- Source/Evaluation/.project
- Source/Evaluation/.settings/
- Source/Evaluation/.settings/org.eclipse.jdt.core.prefs
- Source/Evaluation/bin/
- Source/Evaluation/bin/gui$1.class
- Source/Evaluation/bin/gui$2.class
- Source/Evaluation/bin/gui.class
- Source/Evaluation/bin/main.class
- Source/Evaluation/bin/OpenFileAction.class
- Source/Evaluation/hs_err_pid3448.log
- Source/Evaluation/src/
- Source/Evaluation/src/gui.java
- Source/Evaluation/src/main.java
- Source/Evaluation/src/OpenFileAction.java
- Source/File Type Conversion/
- Source/File Type Conversion/.classpath
- Source/File Type Conversion/.project
- Source/File Type Conversion/.settings/
- Source/File Type Conversion/.settings/org.eclipse.jdt.core.prefs
- Source/File Type Conversion/bin/
- Source/File Type Conversion/bin/gui$1.class
- Source/File Type Conversion/bin/gui.class
- Source/File Type Conversion/bin/main.class
- Source/File Type Conversion/bin/OpenFileAction.class
- Source/File Type Conversion/doc/
- Source/File Type Conversion/doc/allclasses-frame.html
- Source/File Type Conversion/doc/allclasses-noframe.html
- Source/File Type Conversion/doc/class-use/
- Source/File Type Conversion/doc/class-use/gui.html
- Source/File Type Conversion/doc/class-use/main.html
- Source/File Type Conversion/doc/class-use/OpenFileAction.html
- Source/File Type Conversion/doc/constant-values.html
- Source/File Type Conversion/doc/deprecated-list.html
- Source/File Type Conversion/doc/doc.rar
- Source/File Type Conversion/doc/gui.html
- Source/File Type Conversion/doc/help-doc.html
- Source/File Type Conversion/doc/index-files/
- Source/File Type Conversion/doc/index-files/index-1.html
- Source/File Type Conversion/doc/index-files/index-2.html
- Source/File Type Conversion/doc/index-files/index-3.html
- Source/File Type Conversion/doc/index-files/index-4.html
- Source/File Type Conversion/doc/index.html
- Source/File Type Conversion/doc/main.html
- Source/File Type Conversion/doc/OpenFileAction.html
- Source/File Type Conversion/doc/overview-tree.html
- Source/File Type Conversion/doc/package-frame.html
- Source/File Type Conversion/doc/package-list
- Source/File Type Conversion/doc/package-summary.html
- Source/File Type Conversion/doc/package-tree.html
- Source/File Type Conversion/doc/package-use.html
- Source/File Type Conversion/doc/resources/
- Source/File Type Conversion/doc/resources/background.gif
- Source/File Type Conversion/doc/resources/tab.gif
- Source/File Type Conversion/doc/resources/titlebar.gif
- Source/File Type Conversion/doc/resources/titlebar_end.gif
- Source/File Type Conversion/doc/serialized-form.html
- Source/File Type Conversion/doc/stylesheet.css
- Source/File Type Conversion/src/
- Source/File Type Conversion/src/gui.java
- Source/File Type Conversion/src/main.java
- Source/File Type Conversion/src/OpenFileAction.java
- Source/Folder Blast/
- Source/Folder Blast/.classpath
- Source/Folder Blast/.project
- Source/Folder Blast/.settings/
- Source/Folder Blast/.settings/org.eclipse.jdt.core.prefs
- Source/Folder Blast/bin/
- Source/Folder Blast/bin/blastn.exe
- Source/Folder Blast/bin/gui$1.class
- Source/Folder Blast/bin/gui.class
- Source/Folder Blast/bin/main.class
- Source/Folder Blast/bin/OpenFileAction.class
- Source/Folder Blast/src/
- Source/Folder Blast/src/gui.java
- Source/Folder Blast/src/main.java
- Source/Folder Blast/src/OpenFileAction.java
- Source/Frequency Counter/
- Source/Frequency Counter/.classpath
- Source/Frequency Counter/.project
- Source/Frequency Counter/.settings/
- Source/Frequency Counter/.settings/org.eclipse.jdt.core.prefs
- Source/Frequency Counter/bin/
- Source/Frequency Counter/bin/gui$1.class
- Source/Frequency Counter/bin/gui.class
- Source/Frequency Counter/bin/main.class
- Source/Frequency Counter/bin/OpenFileAction.class
- Source/Frequency Counter/src/
- Source/Frequency Counter/src/gui.java
- Source/Frequency Counter/src/main.java
- Source/Frequency Counter/src/OpenFileAction.java
- Source/Peak Finder/
- Source/Peak Finder/.classpath
- Source/Peak Finder/.project
- Source/Peak Finder/.settings/
- Source/Peak Finder/.settings/org.eclipse.jdt.core.prefs
- Source/Peak Finder/bin/
- Source/Peak Finder/bin/gui$1.class
- Source/Peak Finder/bin/gui.class
- Source/Peak Finder/bin/main.class
- Source/Peak Finder/bin/OpenFileAction.class
- Source/Peak Finder/src/
- Source/Peak Finder/src/gui.java
- Source/Peak Finder/src/main.java
- Source/Peak Finder/src/OpenFileAction.java
- Source/SAM Frequency Counter/
- Source/SAM Frequency Counter/.classpath
- Source/SAM Frequency Counter/.project
- Source/SAM Frequency Counter/.settings/
- Source/SAM Frequency Counter/.settings/org.eclipse.jdt.core.prefs
- Source/SAM Frequency Counter/bin/
- Source/SAM Frequency Counter/bin/gui$1.class
- Source/SAM Frequency Counter/bin/gui.class
- Source/SAM Frequency Counter/bin/main.class
- Source/SAM Frequency Counter/bin/OpenFileAction.class
- Source/SAM Frequency Counter/src/
- Source/SAM Frequency Counter/src/gui.java
- Source/SAM Frequency Counter/src/main.java
- Source/SAM Frequency Counter/src/OpenFileAction.java
