# Supplementary material for: A Novel Approach for Transcription Factor Analysis Using SELEX with High-Throughput Sequencing (TFAST)
Source: PLoS One. 2012 Aug 3;7(8):e42761. doi: 10.1371/journal.pone.0042761 (PMC3430675; doi:10.1371/journal.pone.0042761)
Supplement: File S2 — Source files of TFAST. The source files for TFAST, compressed in .zip format. (ZIP) [file pone.0042761.s003.zip › Source/Blast Sample Counter/src/gui.java]

import java.awt.*;
import java.awt.event.*;
import java.io.File;
import java.lang.NumberFormatException;
import java.util.Stack;
import java.io.*;
import javax.swing.*;

import java.io.BufferedWriter;
import java.io.File;
import java.io.FileNotFoundException;
import java.io.FileWriter;
import java.io.IOException;
import java.io.PrintWriter;
import java.util.Scanner;

public class gui extends JFrame {
	private JPanel contentPanel;
	private JTextField blastTextField;
	private JTextField fnaTextField;
	private JTextField cycleTextField;
	private JTextField uTextField;
	private JTextField lastText;
	private JTextField maxText;
	private int tBest = 0;
	public gui()
	{
		try {UIManager.setLookAndFeel(UIManager.getSystemLookAndFeelClassName());}
		catch (Exception e){ } //Load the default look and feel if we cannot work with system
		
		contentPanel = (JPanel) getContentPane();
		contentPanel.setLayout(new BorderLayout());
		Box vertBox = Box.createVerticalBox();
		
		//Select blast folder label
		JLabel selectGenomeLabel = new JLabel("  Select BLAST Folder to Count # of Alignments:");
		vertBox.add(selectGenomeLabel);
		
		//Select blast folder textbox + file chooser
		JPanel aPane = new JPanel();
		aPane.setAlignmentX(LEFT_ALIGNMENT);
		aPane.setLayout(new FlowLayout(FlowLayout.LEADING));
		blastTextField = new JTextField();
		blastTextField.setMinimumSize(new Dimension(100,20));
		blastTextField.setPreferredSize(new Dimension(330,20));
		blastTextField.setMaximumSize(new Dimension(330,20));
		blastTextField.setAlignmentX(Component.LEFT_ALIGNMENT);
		aPane.add(blastTextField);
		JFileChooser fc = new JFileChooser(new File(((String) File.separator + "tmp")));
		fc.setFileSelectionMode(JFileChooser.DIRECTORIES_ONLY);
		Action openAction = new OpenFileAction(this, fc, blastTextField);
		JButton openButton = new JButton(openAction);
		aPane.add(openButton);
		JButton runButton = new JButton("   Run   ");
		aPane.add(runButton);
		vertBox.add(aPane);
		
		JPanel bPane = new JPanel();
		bPane.setAlignmentX(LEFT_ALIGNMENT);
		bPane.setLayout(new FlowLayout(FlowLayout.LEADING));
		JLabel last = new JLabel("# alignments for last file:                                        ");
		bPane.add(last);
		lastText = new JTextField();
		lastText.setMinimumSize(new Dimension(100,20));
		lastText.setPreferredSize(new Dimension(100,20));
		lastText.setMaximumSize(new Dimension(100,20));
		lastText.setAlignmentX(Component.LEFT_ALIGNMENT);	
		lastText.setText("0");
		bPane.add(lastText);
		vertBox.add(bPane);
		JPanel cPane = new JPanel();
		cPane.setAlignmentX(LEFT_ALIGNMENT);
		cPane.setLayout(new FlowLayout(FlowLayout.LEADING));
		JLabel best = new JLabel("max # alignments out of all files read this session:");
		cPane.add(best);
		maxText = new JTextField();
		maxText.setMinimumSize(new Dimension(100,20));
		maxText.setPreferredSize(new Dimension(100,20));
		maxText.setMaximumSize(new Dimension(100,20));
		maxText.setAlignmentX(Component.LEFT_ALIGNMENT);	
		maxText.setText("0");
		cPane.add(maxText);
		vertBox.add(cPane);

		
		runButton.addActionListener(new ActionListener() 
		{
			public void actionPerformed(ActionEvent e) {
				
				//Blast folder must be a directory
				File b = new File(blastTextField.getText());
				if(!b.exists() || !b.isDirectory())
				{
					JOptionPane.showMessageDialog((Component) contentPanel,"Error: not a directory");
					return;
				}
				String path = blastTextField.getText();
				File f = new File(b + File.separator  + "freq");
				f.mkdir();
				int gSize = 1;
				
				int uaSize = 0;
				String [] ch = b.list();
				for (int i = 0; i < ch.length; i++)
				{
					File c = new File(path + File.separator  + ch[i]);
					//For each file that is not a directory and ends in .txt
					if ((!c.isDirectory()) && (c.getAbsolutePath().substring(c.getAbsolutePath().length()-3).toLowerCase().compareTo("txt") == 0))
					{
					    try 
					    {
				           Scanner scanner = new Scanner(c);
				           while (scanner.hasNext()) 
				           {
				             String temp = scanner.next();
				             
				             //Find a line that begins with sbjct - this indicates that the following two tokens include a position in the genome
				             //a string of base pairs, and then a final position in the genome
				             //We add 1 to the freq of any base pair bounded by these two sequence positions (marked s1 and s2 below)
				             if(temp.equals("Query="))
				             {
				            	 uaSize++;
				             }
				           }
				           scanner.close();   
					    }
					    catch (FileNotFoundException err) {
				           err.printStackTrace();
				        }	
					}
				}	
				if(uaSize > tBest)
				{
					tBest = uaSize;
				}
				lastText.setText(String.valueOf(uaSize));
				maxText.setText(String.valueOf(tBest));

				
			}
		});
		contentPanel.add(vertBox);
		setTitle("Blast Alignment Counter");
		setSize(505,150);
		setLocation(new Point(150,150));
		setDefaultCloseOperation(WindowConstants.EXIT_ON_CLOSE);
		setVisible(true);
	}	
}
