# Supplementary material for: A Novel Approach for Transcription Factor Analysis Using SELEX with High-Throughput Sequencing (TFAST)
Source: PLoS One. 2012 Aug 3;7(8):e42761. doi: 10.1371/journal.pone.0042761 (PMC3430675; doi:10.1371/journal.pone.0042761)
Supplement: File S2 — Source files of TFAST. The source files for TFAST, compressed in .zip format. (ZIP) [file pone.0042761.s003.zip › Source/Blast Sample Counter/src/main.java]

public class main 
{

	public static void main(String[] args) 
	{
		new gui();
	}

}
