# Supplementary material for: A Novel Approach for Transcription Factor Analysis Using SELEX with High-Throughput Sequencing (TFAST)
Source: PLoS One. 2012 Aug 3;7(8):e42761. doi: 10.1371/journal.pone.0042761 (PMC3430675; doi:10.1371/journal.pone.0042761)
Supplement: File S2 — Source files of TFAST. The source files for TFAST, compressed in .zip format. (ZIP) [file pone.0042761.s003.zip › Source/Blast Sample Counter/src/OpenFileAction.java]

import java.awt.event.*;
import java.io.File;
import javax.swing.*;
import javax.swing.AbstractAction;
public class OpenFileAction extends AbstractAction {
    JFrame frame;
    JFileChooser chooser;
    JTextField update;
    OpenFileAction(JFrame frame, JFileChooser chooser, JTextField update) {
        super("Open...");
        this.chooser = chooser;
        this.frame = frame;
        this.update = update;
    }

    public void actionPerformed(ActionEvent evt) {
        // Show dialog; this method does not return until dialog is closed
        chooser.showOpenDialog(frame);
        // Get the selected file
        try
        {
        	File file = chooser.getSelectedFile();
        	update.setText(file.getAbsolutePath());
        } catch(NullPointerException er){}
    }
};
