# Supplementary material for: A Novel Approach for Transcription Factor Analysis Using SELEX with High-Throughput Sequencing (TFAST)
Source: PLoS One. 2012 Aug 3;7(8):e42761. doi: 10.1371/journal.pone.0042761 (PMC3430675; doi:10.1371/journal.pone.0042761)
Supplement: File S2 — Source files of TFAST. The source files for TFAST, compressed in .zip format. (ZIP) [file pone.0042761.s003.zip › Source/Evaluation/hs_err_pid3448.log]

#
# A fatal error has been detected by the Java Runtime Environment:
#
#  EXCEPTION_ACCESS_VIOLATION (0xc0000005) at pc=0x000007fefe780b6d, pid=3448, tid=5912
#
# JRE version: 6.0_25-b06
# Java VM: Java HotSpot(TM) 64-Bit Server VM (20.0-b11 mixed mode windows-amd64 compressed oops)
# Problematic frame:
# C  [ole32.dll+0x10b6d]
#
# If you would like to submit a bug report, please visit:
#   http://java.sun.com/webapps/bugreport/crash.jsp
# The crash happened outside the Java Virtual Machine in native code.
# See problematic frame for where to report the bug.
#

---------------  T H R E A D  ---------------

Current thread (0x0000000006463800):  JavaThread "AWT-EventQueue-0" [_thread_in_native, id=5912, stack(0x000000000a0b0000,0x000000000a1b0000)]

siginfo: ExceptionCode=0xc0000005, reading address 0x0000000000000098

Registers:
RAX=0x0000000000000000, RBX=0x000000000b9cd720, RCX=0x000000000b9cd720, RDX=0x00000000097415d0
RSP=0x000000000a1ad200, RBP=0x0000000009620690, RSI=0x0000000000000000, RDI=0x000000000b9cd720
R8 =0x0000016600430022, R9 =0x0000016700520023, R10=0x00000000c0000034, R11=0x0000000000000000
R12=0x0000000000000000, R13=0x000000000b5e5c58, R14=0x0000000000000000, R15=0x0000000000000000
RIP=0x000007fefe780b6d, EFLAGS=0x0000000000010246

Top of Stack: (sp=0x000000000a1ad200)
0x000000000a1ad200:   000000000b9cd720 0000000009620690
0x000000000a1ad210:   0000000000000000 000000006ddb5870
0x000000000a1ad220:   00000000063a1690 0000000000000002
0x000000000a1ad230:   000000000000003a 000000000000015c
0x000000000a1ad240:   0000fba295115b0f 00000000063a1658
0x000000000a1ad250:   0000000000000000 000000000b5e5c58
0x000000000a1ad260:   0000000000000000 0000000009620690
0x000000000a1ad270:   000000000b51c738 000007fefe781225
0x000000000a1ad280:   0000000000000000 0000000009620690
0x000000000a1ad290:   000000000a1ad4d0 00000000063a26d0
0x000000000a1ad2a0:   0000000006489f10 000007fefe8e3135
0x000000000a1ad2b0:   0000000009620690 000000000a1ad4f0
0x000000000a1ad2c0:   000000009b3abdb8 0000000000000000
0x000000000a1ad2d0:   0000000006489f10 000007fefe89de9d
0x000000000a1ad2e0:   0000000009620690 0000000006489f10
0x000000000a1ad2f0:   0000000000100a68 0000000000009825 

Instructions: (pc=0x000007fefe780b6d)
0x000007fefe780b4d:   00 4c 8b 77 60 0f 84 91 25 04 00 e8 c3 b7 00 00
0x000007fefe780b5d:   85 c0 0f 84 c1 cd ff ff 48 8b 47 70 48 89 47 60
0x000007fefe780b6d:   48 8b 80 98 00 00 00 4c 8d 0d 9d 73 17 00 48 8d
0x000007fefe780b7d:   15 9e 5a 19 00 48 8d 0d 37 61 1c 00 41 b8 b0 03 


Register to memory mapping:

RAX=0x0000000000000000 is an unknown value
RBX=0x000000000b9cd720 is an unknown value
RCX=0x000000000b9cd720 is an unknown value
RDX=0x00000000097415d0 is an unknown value
RSP=0x000000000a1ad200 is pointing into the stack for thread: 0x0000000006463800
RBP=0x0000000009620690 is an unknown value
RSI=0x0000000000000000 is an unknown value
RDI=0x000000000b9cd720 is an unknown value
R8 =0x0000016600430022 is an unknown value
R9 =0x0000016700520023 is an unknown value
R10=0x00000000c0000034 is an unallocated location in the heap
R11=0x0000000000000000 is an unknown value
R12=0x0000000000000000 is an unknown value
R13=0x000000000b5e5c58 is an unknown value
R14=0x0000000000000000 is an unknown value
R15=0x0000000000000000 is an unknown value


Stack: [0x000000000a0b0000,0x000000000a1b0000],  sp=0x000000000a1ad200,  free space=1012k
Native frames: (J=compiled Java code, j=interpreted, Vv=VM code, C=native code)
C  [ole32.dll+0x10b6d]  CLSIDFromString+0x4ed

Java frames: (J=compiled Java code, j=interpreted, Vv=VM code)
j  sun.awt.windows.WComponentPeer.removeNativeDropTarget()V+0
j  sun.awt.windows.WComponentPeer.removeDropTarget(Ljava/awt/dnd/DropTarget;)V+18
j  java.awt.dnd.DropTarget.removeNotify(Ljava/awt/peer/ComponentPeer;)V+15
j  java.awt.Component.removeNotify()V+211
j  java.awt.Container.removeNotify()V+71
j  javax.swing.JComponent.removeNotify()V+1
j  java.awt.Container.removeNotify()V+42
j  javax.swing.JComponent.removeNotify()V+1
j  java.awt.Container.removeNotify()V+42
j  javax.swing.JComponent.removeNotify()V+1
j  java.awt.Container.removeNotify()V+42
j  javax.swing.JComponent.removeNotify()V+1
j  javax.swing.JRootPane.removeNotify()V+5
j  java.awt.Container.removeAll()V+84
j  javax.swing.JFileChooser.showDialog(Ljava/awt/Component;Ljava/lang/String;)I+69
j  javax.swing.JFileChooser.showOpenDialog(Ljava/awt/Component;)I+8
j  OpenFileAction.actionPerformed(Ljava/awt/event/ActionEvent;)V+8
j  javax.swing.AbstractButton.fireActionPerformed(Ljava/awt/event/ActionEvent;)V+84
j  javax.swing.AbstractButton$Handler.actionPerformed(Ljava/awt/event/ActionEvent;)V+5
j  javax.swing.DefaultButtonModel.fireActionPerformed(Ljava/awt/event/ActionEvent;)V+35
j  javax.swing.DefaultButtonModel.setPressed(Z)V+117
j  javax.swing.plaf.basic.BasicButtonListener.mouseReleased(Ljava/awt/event/MouseEvent;)V+35
j  java.awt.Component.processMouseEvent(Ljava/awt/event/MouseEvent;)V+64
j  javax.swing.JComponent.processMouseEvent(Ljava/awt/event/MouseEvent;)V+23
j  java.awt.Component.processEvent(Ljava/awt/AWTEvent;)V+81
j  java.awt.Container.processEvent(Ljava/awt/AWTEvent;)V+18
j  java.awt.Component.dispatchEventImpl(Ljava/awt/AWTEvent;)V+566
j  java.awt.Container.dispatchEventImpl(Ljava/awt/AWTEvent;)V+42
j  java.awt.Component.dispatchEvent(Ljava/awt/AWTEvent;)V+2
j  java.awt.LightweightDispatcher.retargetMouseEvent(Ljava/awt/Component;ILjava/awt/event/MouseEvent;)V+320
j  java.awt.LightweightDispatcher.processMouseEvent(Ljava/awt/event/MouseEvent;)Z+139
j  java.awt.LightweightDispatcher.dispatchEvent(Ljava/awt/AWTEvent;)Z+50
j  java.awt.Container.dispatchEventImpl(Ljava/awt/AWTEvent;)V+12
j  java.awt.Window.dispatchEventImpl(Ljava/awt/AWTEvent;)V+19
j  java.awt.Component.dispatchEvent(Ljava/awt/AWTEvent;)V+2
j  java.awt.EventQueue.dispatchEventImpl(Ljava/awt/AWTEvent;Ljava/lang/Object;)V+41
j  java.awt.EventQueue.access$000(Ljava/awt/EventQueue;Ljava/awt/AWTEvent;Ljava/lang/Object;)V+3
j  java.awt.EventQueue$1.run()Ljava/lang/Void;+12
j  java.awt.EventQueue$1.run()Ljava/lang/Object;+1
v  ~StubRoutines::call_stub
j  java.security.AccessController.doPrivileged(Ljava/security/PrivilegedAction;Ljava/security/AccessControlContext;)Ljava/lang/Object;+0
j  java.security.AccessControlContext$1.doIntersectionPrivilege(Ljava/security/PrivilegedAction;Ljava/security/AccessControlContext;Ljava/security/AccessControlContext;)Ljava/lang/Object;+28
j  java.security.AccessControlContext$1.doIntersectionPrivilege(Ljava/security/PrivilegedAction;Ljava/security/AccessControlContext;)Ljava/lang/Object;+6
j  java.awt.EventQueue$2.run()Ljava/lang/Void;+11
j  java.awt.EventQueue$2.run()Ljava/lang/Object;+1
v  ~StubRoutines::call_stub
j  java.security.AccessController.doPrivileged(Ljava/security/PrivilegedAction;Ljava/security/AccessControlContext;)Ljava/lang/Object;+0
j  java.security.AccessControlContext$1.doIntersectionPrivilege(Ljava/security/PrivilegedAction;Ljava/security/AccessControlContext;Ljava/security/AccessControlContext;)Ljava/lang/Object;+28
j  java.awt.EventQueue.dispatchEvent(Ljava/awt/AWTEvent;)V+73
j  java.awt.EventDispatchThread.pumpOneEventForFilters(I)Z+204
j  java.awt.EventDispatchThread.pumpEventsForFilter(ILjava/awt/Conditional;Ljava/awt/EventFilter;)V+30
j  java.awt.EventDispatchThread.pumpEventsForHierarchy(ILjava/awt/Conditional;Ljava/awt/Component;)V+11
j  java.awt.EventDispatchThread.pumpEvents(ILjava/awt/Conditional;)V+4
j  java.awt.EventDispatchThread.pumpEvents(Ljava/awt/Conditional;)V+3
j  java.awt.EventDispatchThread.run()V+9
v  ~StubRoutines::call_stub

---------------  P R O C E S S  ---------------

Java Threads: ( => current thread )
  0x0000000006466000 JavaThread "TimerQueue" daemon [_thread_blocked, id=5364, stack(0x000000000be20000,0x000000000bf20000)]
  0x0000000006464800 JavaThread "D3D Screen Updater" daemon [_thread_blocked, id=5952, stack(0x000000000bb10000,0x000000000bc10000)]
  0x0000000006465000 JavaThread "DestroyJavaVM" [_thread_blocked, id=6104, stack(0x0000000002090000,0x0000000002190000)]
=>0x0000000006463800 JavaThread "AWT-EventQueue-0" [_thread_in_native, id=5912, stack(0x000000000a0b0000,0x000000000a1b0000)]
  0x0000000006463000 JavaThread "Swing-Shell" daemon [_thread_blocked, id=1252, stack(0x0000000009fb0000,0x000000000a0b0000)]
  0x0000000006461800 JavaThread "AWT-Windows" daemon [_thread_in_native, id=3428, stack(0x0000000007030000,0x0000000007130000)]
  0x0000000006460800 JavaThread "AWT-Shutdown" [_thread_blocked, id=5976, stack(0x0000000006f30000,0x0000000007030000)]
  0x0000000006460000 JavaThread "Java2D Disposer" daemon [_thread_blocked, id=1552, stack(0x0000000006e30000,0x0000000006f30000)]
  0x000000000636f000 JavaThread "Low Memory Detector" daemon [_thread_blocked, id=5308, stack(0x0000000006910000,0x0000000006a10000)]
  0x000000000636c800 JavaThread "C2 CompilerThread1" daemon [_thread_blocked, id=5188, stack(0x0000000006810000,0x0000000006910000)]
  0x0000000006367800 JavaThread "C2 CompilerThread0" daemon [_thread_blocked, id=5944, stack(0x0000000006710000,0x0000000006810000)]
  0x0000000006364000 JavaThread "Attach Listener" daemon [_thread_blocked, id=5480, stack(0x0000000006610000,0x0000000006710000)]
  0x000000000635f000 JavaThread "Signal Dispatcher" daemon [_thread_blocked, id=3004, stack(0x0000000006510000,0x0000000006610000)]
  0x000000000052b800 JavaThread "Finalizer" daemon [_thread_blocked, id=5760, stack(0x0000000006210000,0x0000000006310000)]
  0x0000000000524800 JavaThread "Reference Handler" daemon [_thread_blocked, id=5688, stack(0x0000000006110000,0x0000000006210000)]

Other Threads:
  0x000000000051b000 VMThread [stack: 0x0000000006010000,0x0000000006110000] [id=5140]
  0x0000000006381000 WatcherThread [stack: 0x0000000006a10000,0x0000000006b10000] [id=5836]

VM state:not at safepoint (normal execution)

VM Mutex/Monitor currently owned by a thread: None

Heap
 PSYoungGen      total 28672K, used 19922K [0x00000000e00b0000, 0x00000000e20a0000, 0x0000000100000000)
  eden space 24640K, 80% used [0x00000000e00b0000,0x00000000e1424a28,0x00000000e18c0000)
  from space 4032K, 0% used [0x00000000e1cb0000,0x00000000e1cb0000,0x00000000e20a0000)
  to   space 4032K, 0% used [0x00000000e18c0000,0x00000000e18c0000,0x00000000e1cb0000)
 PSOldGen        total 65472K, used 0K [0x00000000a0200000, 0x00000000a41f0000, 0x00000000e00b0000)
  object space 65472K, 0% used [0x00000000a0200000,0x00000000a0200000,0x00000000a41f0000)
 PSPermGen       total 21248K, used 14517K [0x000000009b000000, 0x000000009c4c0000, 0x00000000a0200000)
  object space 21248K, 68% used [0x000000009b000000,0x000000009be2d600,0x000000009c4c0000)

Code Cache  [0x0000000002190000, 0x0000000002400000, 0x0000000005190000)
 total_blobs=552 nmethods=127 adapters=378 free_code_cache=49383296 largest_free_block=29504

Dynamic libraries:
0x0000000000400000 - 0x000000000042e000 	C:\Program Files\Java\jre6\bin\javaw.exe
0x0000000077550000 - 0x00000000776f9000 	C:\Windows\SYSTEM32\ntdll.dll
0x0000000077430000 - 0x000000007754f000 	C:\Windows\system32\kernel32.dll
0x000007fefd800000 - 0x000007fefd86c000 	C:\Windows\system32\KERNELBASE.dll
0x000007fefe9e0000 - 0x000007fefeabb000 	C:\Windows\system32\ADVAPI32.dll
0x000007fefdf70000 - 0x000007fefe00f000 	C:\Windows\system32\msvcrt.dll
0x000007fefdda0000 - 0x000007fefddbf000 	C:\Windows\SYSTEM32\sechost.dll
0x000007fefe2b0000 - 0x000007fefe3dd000 	C:\Windows\system32\RPCRT4.dll
0x0000000077330000 - 0x000000007742a000 	C:\Windows\system32\USER32.dll
0x000007fefe010000 - 0x000007fefe077000 	C:\Windows\system32\GDI32.dll
0x000007fefe3e0000 - 0x000007fefe3ee000 	C:\Windows\system32\LPK.dll
0x000007fefe3f0000 - 0x000007fefe4b9000 	C:\Windows\system32\USP10.dll
0x000007fefe4c0000 - 0x000007fefe4ee000 	C:\Windows\system32\IMM32.DLL
0x000007fefde60000 - 0x000007fefdf69000 	C:\Windows\system32\MSCTF.dll
0x000000006d7f0000 - 0x000000006dfa8000 	C:\Program Files\Java\jre6\bin\server\jvm.dll
0x000007fefa490000 - 0x000007fefa4cb000 	C:\Windows\system32\WINMM.dll
0x000000006d760000 - 0x000000006d76e000 	C:\Program Files\Java\jre6\bin\verify.dll
0x000000006d3b0000 - 0x000000006d3d7000 	C:\Program Files\Java\jre6\bin\java.dll
0x0000000077720000 - 0x0000000077727000 	C:\Windows\system32\PSAPI.DLL
0x000000006d7b0000 - 0x000000006d7c2000 	C:\Program Files\Java\jre6\bin\zip.dll
0x000000006d000000 - 0x000000006d1c3000 	C:\Program Files\Java\jre6\bin\awt.dll
0x000007fefa080000 - 0x000007fefa0f1000 	C:\Windows\system32\WINSPOOL.DRV
0x000007fefe770000 - 0x000007fefe973000 	C:\Windows\system32\ole32.dll
0x000007fefeac0000 - 0x000007feff848000 	C:\Windows\system32\SHELL32.dll
0x000007fefe4f0000 - 0x000007fefe561000 	C:\Windows\system32\SHLWAPI.dll
0x000007fefbe90000 - 0x000007fefc084000 	C:\Windows\WinSxS\amd64_microsoft.windows.common-controls_6595b64144ccf1df_6.0.7601.17514_none_fa396087175ac9ac\COMCTL32.dll
0x000007fefc700000 - 0x000007fefc718000 	C:\Windows\system32\DWMAPI.DLL
0x000007fefbb20000 - 0x000007fefbb76000 	C:\Windows\system32\uxtheme.dll
0x000000006d2a0000 - 0x000000006d306000 	C:\Program Files\Java\jre6\bin\fontmanager.dll
0x000007fefd390000 - 0x000007fefd39f000 	C:\Windows\system32\CRYPTBASE.dll
0x000007feef130000 - 0x000007feef32f000 	C:\Windows\system32\d3d9.dll
0x000007fefc340000 - 0x000007fefc34c000 	C:\Windows\system32\VERSION.dll
0x000007fefbd70000 - 0x000007fefbd77000 	C:\Windows\system32\d3d8thk.dll
0x000007fee1c60000 - 0x000007fee2b6f000 	C:\Windows\system32\nvd3dumx.dll
0x000007fefbdb0000 - 0x000007fefbddc000 	C:\Windows\system32\powrprof.dll
0x000007fefd870000 - 0x000007fefda47000 	C:\Windows\system32\SETUPAPI.dll
0x000007fefd570000 - 0x000007fefd5a6000 	C:\Windows\system32\CFGMGR32.dll
0x000007fefe080000 - 0x000007fefe157000 	C:\Windows\system32\OLEAUT32.dll
0x000007fefd550000 - 0x000007fefd56a000 	C:\Windows\system32\DEVOBJ.dll
0x000000006d600000 - 0x000000006d617000 	C:\Program Files\Java\jre6\bin\net.dll
0x000007fefdd50000 - 0x000007fefdd9d000 	C:\Windows\system32\WS2_32.dll
0x000007feff850000 - 0x000007feff858000 	C:\Windows\system32\NSI.dll
0x000007fefccd0000 - 0x000007fefcd25000 	C:\Windows\system32\mswsock.dll
0x000007fefccc0000 - 0x000007fefccc7000 	C:\Windows\System32\wship6.dll
0x000000006d620000 - 0x000000006d62b000 	C:\Program Files\Java\jre6\bin\nio.dll
0x000007fefda50000 - 0x000007fefdae9000 	C:\Windows\system32\CLBCatQ.DLL
0x000007fefbb80000 - 0x000007fefbcac000 	C:\Windows\system32\propsys.dll
0x000007fefbd30000 - 0x000007fefbd5d000 	C:\Windows\system32\ntmarta.dll
0x000007fefe980000 - 0x000007fefe9d2000 	C:\Windows\system32\WLDAP32.dll
0x000007fefd330000 - 0x000007fefd387000 	C:\Windows\system32\apphelp.dll
0x000007feefb20000 - 0x000007feefcbc000 	C:\Windows\system32\NetworkExplorer.dll
0x000007fef6c10000 - 0x000007fef6c44000 	C:\Windows\System32\shdocvw.dll
0x000007fefd4a0000 - 0x000007fefd4af000 	C:\Windows\system32\profapi.dll
0x000007fefb1b0000 - 0x000007fefb1bb000 	C:\Windows\system32\slc.dll
0x000007fefb240000 - 0x000007fefb36a000 	C:\Windows\system32\WindowsCodecs.dll
0x000007fef9030000 - 0x000007fef9065000 	C:\Windows\system32\EhStorShell.dll
0x000007fef7a60000 - 0x000007fef80d2000 	C:\PROGRA~1\MICROS~1\Office14\GROOVEEX.DLL
0x0000000072000000 - 0x00000000720a3000 	C:\Windows\WinSxS\amd64_microsoft.vc90.crt_1fc8b3b9a1e18e3b_9.0.30729.6161_none_08e61857a83bc251\MSVCR90.dll
0x0000000072360000 - 0x0000000072433000 	C:\Windows\WinSxS\amd64_microsoft.vc90.crt_1fc8b3b9a1e18e3b_9.0.30729.6161_none_08e61857a83bc251\MSVCP90.dll
0x00000000725b0000 - 0x00000000725df000 	C:\Windows\WinSxS\amd64_microsoft.vc90.atl_1fc8b3b9a1e18e3b_9.0.30729.6161_none_0a1fd3a3a768b895\ATL90.DLL
0x000007fef7650000 - 0x000007fef7a5f000 	C:\PROGRA~1\COMMON~1\MICROS~1\OFFICE14\Cultures\office.odf
0x000007fef6de0000 - 0x000007fef7644000 	C:\PROGRA~1\MICROS~1\Office14\1033\GrooveIntlResource.dll
0x000007fef8ba0000 - 0x000007fef8c1e000 	C:\Windows\System32\cscui.dll
0x000007fef8b90000 - 0x000007fef8b9c000 	C:\Windows\System32\CSCDLL.dll
0x000007fef8b80000 - 0x000007fef8b8f000 	C:\Windows\system32\CSCAPI.dll
0x000007fef8b00000 - 0x000007fef8b80000 	C:\Windows\system32\ntshrui.dll
0x000007fefcfb0000 - 0x000007fefcfd3000 	C:\Windows\system32\srvcli.dll
0x000007fef9770000 - 0x000007fef9788000 	C:\Windows\system32\MPR.dll
0x0000000060f40000 - 0x0000000060f47000 	C:\Program Files (x86)\Symantec\Symantec Endpoint Protection\SnacNp64.dll
0x000007fefaf80000 - 0x000007fefaf8a000 	C:\Windows\System32\drprov.dll
0x000007fefd3a0000 - 0x000007fefd3dd000 	C:\Windows\System32\WINSTA.dll
0x000007fef9f80000 - 0x000007fef9fa2000 	C:\Windows\System32\ntlanman.dll
0x000007fef8930000 - 0x000007fef894c000 	C:\Windows\System32\davclnt.dll
0x000007fefb060000 - 0x000007fefb06a000 	C:\Windows\System32\DAVHLPR.dll
0x000007fefb0e0000 - 0x000007fefb0f5000 	C:\Windows\system32\wkscli.dll
0x000007fefb100000 - 0x000007fefb10c000 	C:\Windows\system32\netutils.dll
0x000007feef4e0000 - 0x000007feef751000 	C:\Windows\system32\wpdshext.dll
0x000007fefb900000 - 0x000007fefbb15000 	C:\Windows\WinSxS\amd64_microsoft.windows.gdiplus_6595b64144ccf1df_1.1.7601.17514_none_2b24536c71ed437a\gdiplus.dll
0x000007fef2e50000 - 0x000007fef2f0d000 	C:\Windows\system32\PortableDeviceApi.dll
0x000007fefd5b0000 - 0x000007fefd5ea000 	C:\Windows\system32\WINTRUST.dll
0x000007fefd690000 - 0x000007fefd7f7000 	C:\Windows\system32\CRYPT32.dll
0x000007fefd540000 - 0x000007fefd54f000 	C:\Windows\system32\MSASN1.dll
0x000007fef2880000 - 0x000007fef28b9000 	C:\Windows\system32\PortableDeviceTypes.dll
0x000007fef8690000 - 0x000007fef86b7000 	C:\Windows\system32\EhStorAPI.dll
0x000007fef6ac0000 - 0x000007fef6acc000 	C:\Windows\system32\LINKINFO.dll
0x000007fefd2c0000 - 0x000007fefd2cb000 	C:\Windows\system32\Secur32.dll
0x000007fefd300000 - 0x000007fefd325000 	C:\Windows\system32\SSPICLI.DLL
0x000007fefaf50000 - 0x000007fefaf64000 	C:\Windows\system32\samcli.dll
0x000007fefbcb0000 - 0x000007fefbccd000 	C:\Windows\system32\SAMLIB.dll

VM Arguments:
jvm_args: -Dfile.encoding=Cp1252 
java_command: main
Launcher Type: SUN_STANDARD

Environment Variables:
PATH=C:\Program Files (x86)\NVIDIA Corporation\PhysX\Common;C:\Program Files\Common Files\Microsoft Shared\Windows Live;C:\Program Files (x86)\Common Files\Microsoft Shared\Windows Live;C:\Windows\system32;C:\Windows;C:\Windows\System32\Wbem;C:\Windows\System32\WindowsPowerShell\v1.0\;C:\Program Files (x86)\Windows Live\Shared;C:\Program Files (x86)\QuickTime Alternative\QTSystem;C:\Program Files\blast-2.2.25+\bin
USERNAME=Fred
OS=Windows_NT
PROCESSOR_IDENTIFIER=Intel64 Family 6 Model 26 Stepping 5, GenuineIntel


---------------  S Y S T E M  ---------------

OS: Windows 7 Build 7601 Service Pack 1

CPU:total 4 (4 cores per cpu, 2 threads per core) family 6 model 26 stepping 5, cmov, cx8, fxsr, mmx, sse, sse2, sse3, ssse3, sse4.1, sse4.2, popcnt, ht

Memory: 4k page, physical 6282356k(3821128k free), swap 6280508k(3538292k free)

vm_info: Java HotSpot(TM) 64-Bit Server VM (20.0-b11) for windows-amd64 JRE (1.6.0_25-b06), built on Apr 14 2011 00:44:38 by "java_re" with MS VC++ 8.0 (VS2005)

time: Mon Mar 05 20:07:50 2012
elapsed time: 15 seconds
