# Supplementary material for: A Novel Approach for Transcription Factor Analysis Using SELEX with High-Throughput Sequencing (TFAST)
Source: PLoS One. 2012 Aug 3;7(8):e42761. doi: 10.1371/journal.pone.0042761 (PMC3430675; doi:10.1371/journal.pone.0042761)
Supplement: File S2 — Source files of TFAST. The source files for TFAST, compressed in .zip format. (ZIP) [file pone.0042761.s003.zip › Source/Evaluation/src/gui.java]

import java.awt.*;
import java.awt.event.*;
import java.io.File;
import java.lang.NumberFormatException;
import java.util.Stack;
import java.io.*;
import javax.swing.*;

import java.io.File;
import java.io.FileNotFoundException;
import java.io.FileWriter;
import java.io.IOException;
import java.io.PrintWriter;
import java.util.*;
public class gui extends JFrame {
	private JPanel contentPanel;
	private JTextField freqFolderTextField;
	private JTextField sequenceTextField;
	private JTextField weightsTextField;
    private JTextField flankingText;
    private JTextField probeLengthText;
    private JTextField peakTextField;
    private JCheckBox invertBox;
    private JTextField threshText;
    private JTextField thlText;
	public gui()
	{
		try {UIManager.setLookAndFeel(UIManager.getSystemLookAndFeelClassName());}
		catch (Exception e){ } //Load the default look and feel if we cannot work with system
		
		contentPanel = (JPanel) getContentPane();
		contentPanel.setLayout(new BorderLayout());
		Box vertBox = Box.createVerticalBox();
		vertBox.setAlignmentX(LEFT_ALIGNMENT);
		
		//Freq Text Folder label
		JLabel selectFreqFolderLabel = new JLabel("  Select folder containing all frequency .txt files:");
		vertBox.add(selectFreqFolderLabel);
		
		//Freq text folder textbox & file selector
		JPanel aPane = new JPanel();
		aPane.setAlignmentX(LEFT_ALIGNMENT);
		aPane.setLayout(new FlowLayout(FlowLayout.LEADING));
		freqFolderTextField = new JTextField();
		freqFolderTextField.setMinimumSize(new Dimension(100,20));
		freqFolderTextField.setPreferredSize(new Dimension(400,20));
		freqFolderTextField.setMaximumSize(new Dimension(400,20));
		aPane.add(freqFolderTextField);
		JFileChooser fc = new JFileChooser(new File(((String) File.separator + "tmp")));
		fc.setFileSelectionMode(JFileChooser.DIRECTORIES_ONLY);
		Action openAction = new OpenFileAction(this, fc, freqFolderTextField);
		JButton openButton = new JButton(openAction);
		aPane.add(openButton);
		vertBox.add(aPane);
		
		//Select sequence file label
		JLabel sequenceLabel = new JLabel("  Select plain text sequence file (.fna):");
		vertBox.add(sequenceLabel);

		//Sequence file textbox and file selector
		JPanel bPane = new JPanel();
		bPane.setAlignmentX(LEFT_ALIGNMENT);
		bPane.setLayout(new FlowLayout(FlowLayout.LEADING));		
		sequenceTextField = new JTextField();
		sequenceTextField.setMinimumSize(new Dimension(100,20));
		sequenceTextField.setPreferredSize(new Dimension(400,20));
		sequenceTextField.setMaximumSize(new Dimension(400,20));
		bPane.add(sequenceTextField);
		JFileChooser fc2 = new JFileChooser(new File(((String) File.separator + "tmp")));
		Action openAction2 = new OpenFileAction(this, fc2, sequenceTextField);
		JButton openButton2 = new JButton(openAction2);
		bPane.add(openButton2);
		vertBox.add(bPane);
		
		//Select peak position file label
		JLabel peakLabel = new JLabel("  Select peak position file:");		
		vertBox.add(peakLabel);
		
		//Select peak position textbox and file chooser
		JPanel cPane = new JPanel();
		cPane.setAlignmentX(LEFT_ALIGNMENT);
		cPane.setLayout(new FlowLayout(FlowLayout.LEADING));
		peakTextField = new JTextField();
		peakTextField.setMinimumSize(new Dimension(100,20));
		peakTextField.setPreferredSize(new Dimension(400,20));
		peakTextField.setMaximumSize(new Dimension(400,20));
		cPane.add(peakTextField);
		JFileChooser fc3 = new JFileChooser(new File(((String) File.separator + "tmp")));
		Action openAction3 = new OpenFileAction(this, fc3, peakTextField);
		JButton openButton3 = new JButton(openAction3);
		cPane.add(openButton3);
		vertBox.add(cPane);
		
		//Find minima instead of maxima?
		JPanel invertPane = new JPanel();
		invertPane.setAlignmentX(LEFT_ALIGNMENT);
		invertPane.setLayout(new FlowLayout(FlowLayout.LEADING));
		JLabel invertLabel = new JLabel("Check box to search for minima instead of maxima: ");
		invertBox = new JCheckBox();
		invertPane.add(invertLabel);
		invertPane.add(invertBox);
		
		vertBox.add(invertPane);
		//Threshold label
		JLabel thresholdLabel = new JLabel("  Threshold (if blank - will use two standard deviations above the mean for +/- length set below):");
		vertBox.add(thresholdLabel);
		
		//Threshold textbox
		JPanel threshPane = new JPanel();
		threshPane.setAlignmentX(LEFT_ALIGNMENT);
		threshPane.setLayout(new FlowLayout(FlowLayout.LEADING));
		threshText = new JTextField();
		threshText.setMinimumSize(new Dimension(100,20));
		threshText.setPreferredSize(new Dimension(100,20));
		threshText.setMaximumSize(new Dimension(100,20));
		threshPane.add(threshText);
		vertBox.add(threshPane);		
		threshText.setEnabled(false);
		//Threshold label
		JLabel thlLabel = new JLabel("  Threshold window length (if using two standard deviations above mean):");
		vertBox.add(thlLabel);
		
		//Threshold textbox
		JPanel thlPanel = new JPanel();
		thlPanel.setAlignmentX(LEFT_ALIGNMENT);
		thlPanel.setLayout(new FlowLayout(FlowLayout.LEADING));
		thlText = new JTextField();
		thlText.setMinimumSize(new Dimension(100,20));
		thlText.setPreferredSize(new Dimension(100,20));
		thlText.setMaximumSize(new Dimension(100,20));
		thlPanel.add(thlText);
		vertBox.add(thlPanel);		
		thlText.setEnabled(false);
		
		//Enter round weights explanation labels
		JPanel dPane = new JPanel();
		dPane.setAlignmentX(LEFT_ALIGNMENT);
		dPane.setLayout(new FlowLayout(FlowLayout.LEADING));
		JLabel roundWeightsLabel = new JLabel("  Round weights (seperated by comma, [#freq files - 1] different weights)");
		JLabel roundWeightsExLabel = new JLabel("  Ex) for a SELEX with 3 rounds of amplification, enter 1,1,1 to make all increases weighted equally");
		vertBox.add(roundWeightsLabel);
		vertBox.add(roundWeightsExLabel);
		
		//Enter round weights textbox
		JPanel ePane = new JPanel();
		ePane.setAlignmentX(LEFT_ALIGNMENT);
		ePane.setLayout(new FlowLayout(FlowLayout.LEADING));
		weightsTextField = new JTextField();
		weightsTextField.setMinimumSize(new Dimension(100,20));
		weightsTextField.setPreferredSize(new Dimension(100,20));
		weightsTextField.setMaximumSize(new Dimension(100,20));
		ePane.add(weightsTextField);
		vertBox.add(ePane);		
		
		//Enter average probe length label
		JLabel pLabel = new JLabel("  Average Probe Length (or estimated):");
		vertBox.add(pLabel);	
		
		//Average probe length textbox
		JPanel fPane = new JPanel();
		fPane.setAlignmentX(LEFT_ALIGNMENT);
		fPane.setLayout(new FlowLayout(FlowLayout.LEADING));
		probeLengthText = new JTextField();
		probeLengthText.setMinimumSize(new Dimension(100,20));
		probeLengthText.setPreferredSize(new Dimension(100,20));
		probeLengthText.setMaximumSize(new Dimension(100,20));
		fPane.add(probeLengthText);
		vertBox.add(fPane);
		
		//Length of requisite flanking sequence label
		JLabel flankingLabel = new JLabel("  Length of peak flanking sequence to be printed:");
		vertBox.add(flankingLabel);
		
		//Flanking sequence textbox, run button
		JPanel gPane = new JPanel();
		gPane.setAlignmentX(LEFT_ALIGNMENT);
		gPane.setLayout(new FlowLayout(FlowLayout.LEADING));
		flankingText = new JTextField();
		flankingText.setMinimumSize(new Dimension(100,20));
		flankingText.setPreferredSize(new Dimension(100,20));
		flankingText.setMaximumSize(new Dimension(100,20));
		gPane.add(flankingText);
		JLabel filler = new JLabel("");
		filler.setMinimumSize(new Dimension(295,20));
		filler.setPreferredSize(new Dimension(295,20));
		filler.setMaximumSize(new Dimension(295,20));
		gPane.add(filler);
		JButton runButton = new JButton("   Run   ");
		gPane.add(runButton);
		vertBox.add(gPane);
		invertBox.addActionListener(new ActionListener() 
		{
			public void actionPerformed(ActionEvent e) 
			{	
				if(invertBox.isSelected())
				{
					threshText.setEnabled(true);
					thlText.setEnabled(true);
					probeLengthText.setEnabled(false);
				} else
				{
					threshText.setEnabled(false);
					thlText.setEnabled(false);
					probeLengthText.setEnabled(true);
				}
			}
		});
		runButton.addActionListener(new ActionListener() 
		{
			public void actionPerformed(ActionEvent e) 
			{	
				boolean isBoxSelected = invertBox.isSelected();
				//Freq folder must be a directory
				String path = freqFolderTextField.getText();
				File b = new File(path);
				if(!b.exists() || !b.isDirectory())
				{
					JOptionPane.showMessageDialog((Component) contentPanel,"Error: freq list is not a directory");
					return;
				}
				String [] ch = b.list();

				//Make output folder
				File f = new File(b + File.separator  + "output");
				f.mkdir();

				//Calculate genome size, generate the raw sequence
				int gSize = 1;
				File s = new File(sequenceTextField.getText());
				
				try
				{
					Scanner sc = new Scanner(s);
					while(sc.hasNextLine()) 
					{
						String temp = sc.nextLine();
						if(temp.charAt(0) != '>')
						{
							gSize += temp.length();
							//rawseq += temp;
						}
					}
				} catch(FileNotFoundException err)
				{
					JOptionPane.showMessageDialog((Component) contentPanel,"Error: genome file not found");
					return;
				}
				
				char rawseq[] = new char[gSize];
				try
				{
					Scanner sc = new Scanner(s);
					int tempLeng = 0;
					while(sc.hasNextLine()) 
					{
						String temp = sc.nextLine();
						if(temp.charAt(0) != '>')
						{
							for(int i = 0; i < temp.length(); i++)
							{
								rawseq[tempLeng + i] = temp.charAt(i);
							}
							tempLeng += temp.length();
						}
					}
				} catch(FileNotFoundException err)
				{
					JOptionPane.showMessageDialog((Component) contentPanel,"Error: genome file not found");
					return;
				}		
				
				//Calculate number of cycles from the # of files in the frequency folder
				int nCycles = 0;
				for(int i = 0; i < ch.length; i++)
				{
					File c = new File(path + File.separator  + ch[i]);
					if(!c.isDirectory() && (c.getAbsolutePath().substring(c.getAbsolutePath().length()-3).toLowerCase().compareTo("txt") == 0))
					{
						nCycles++;
					}
				}
				
				//Ensure that the freq text files are numbers
				boolean[] existArray = new boolean[nCycles + 1];
				for(int i = 1; i < nCycles + 1; i++)
				{
					existArray[i] = false;
				}

				for(int i = 0; i < ch.length; i++)
				{
					File c = new File(path + File.separator  + ch[i]);
					if(!c.isDirectory() && (c.getAbsolutePath().substring(c.getAbsolutePath().length()-3).toLowerCase().compareTo("txt") == 0))
					{
						try
						{
							String temp[] = c.getAbsolutePath().split("_");
							int cur = Integer.parseInt(temp[temp.length - 1].substring(0,temp[temp.length - 1].length()-4));
							existArray[cur] = true;
						} catch (NumberFormatException err)
						{
							JOptionPane.showMessageDialog((Component) contentPanel,"Error: please place only freq_###.txt files in the frequency directory");
							return;					
						}		
						
					}
				}
				
				//Ensure that freq.text files go from freq_1.txt to freq_n.txt
				boolean any = true;
				for(int i = 1; i < nCycles + 1; i++)
				{
					if(!existArray[i])
						any = false;
				}		
				if(!any)
				{
					JOptionPane.showMessageDialog((Component) contentPanel,"Error: frequency directory must contain continuous frequency files, from freq_1.txt to freq_n.txt");
					return;								
				}
				
				//Ensure the weight list is a list of (#cycles - 1) numbers
				String roundList = weightsTextField.getText();
				roundList.replace(" ","");
				String[] aRL = roundList.split(",");
				double[] iRL = new double[aRL.length];
				if(aRL.length != nCycles - 1)
				{
					JOptionPane.showMessageDialog((Component) contentPanel,"Error: Round Weight list should have (#freq files - 1) integers, seperated by commas");
					return;							
				}
				
				for(int i = 0; i < aRL.length; i++)
				{
					try
					{
						iRL[i] = Double.parseDouble(aRL[i]);
					} catch(NumberFormatException err)
					{
						JOptionPane.showMessageDialog((Component) contentPanel,"Error: one of the comma seperate values is not a number");
						return;								
					}
				}
				
				//Ensure the probe length is a positive integer
				int probe = -1;
				if(!isBoxSelected)
				{
					try
					{
						probe = Integer.parseInt(probeLengthText.getText());
						if(probe < 1)
						{
							JOptionPane.showMessageDialog((Component) contentPanel,"Error: Probe length must be positive");
							return;								
						}
					} catch(NumberFormatException err)
					{
						JOptionPane.showMessageDialog((Component) contentPanel,"Error: Probe length must be an integer");
						return;								
					}					
				}

				//Ensure flanking sequence is a positive integer
				int flank = -1;
				try
				{
					flank = Integer.parseInt(flankingText.getText());
					if(flank < 1)
					{
						JOptionPane.showMessageDialog((Component) contentPanel,"Error: Flanking length must be positive");
						return;								
					}
				} catch(NumberFormatException err)
				{
					JOptionPane.showMessageDialog((Component) contentPanel,"Error: Flanking length must be an integer");
					return;								
				}		
				
				//Reading frequency files into an array
				int[][] freq = new int[nCycles][gSize + 1];
				for(int i = 0; i < nCycles; i++)
				{
					File c = new File(path + File.separator + "freq_" + (i + 1) + ".txt");
					
					try 
				    {
			           Scanner scanner = new Scanner(c);
			           int j = 1;
			           while (scanner.hasNext()) 
			           {					
			        	   freq[i][j]= scanner.nextInt();
			        	   j++;
			           }
				    } catch (FileNotFoundException err)
					{
						JOptionPane.showMessageDialog((Component) contentPanel,"Error: Cannot access freq_" + (i + 1) + ".txt");
						return;						
					}
				}
				
				//Reading peak file into an array
				int peakCount = 0;
				File pp = new File(peakTextField.getText());
				try
				{
					Scanner sc = new Scanner(pp);
					while(sc.hasNextLine()) 
					{
						sc.nextLine();
						peakCount++;
					}
				} catch(FileNotFoundException err)
				{
					JOptionPane.showMessageDialog((Component) contentPanel, "Error: peak file not found");
					return;
				}				
				int[] peaks = new int[peakCount];
				try
				{
					Scanner sc = new Scanner(pp);
					int temp = 0;
					while(sc.hasNext()) 
					{
						peaks[temp] = sc.nextInt();
						temp++;
					}
				} catch(FileNotFoundException err)
				{
					JOptionPane.showMessageDialog((Component) contentPanel, "Error: peak file not found");
					return;
				}		
				
				int[] leftBorder= new int[peakCount];
				int[] rightBorder = new int[peakCount];
				if(isBoxSelected)
				{
					/*for(int i = 0; i < nCycles; i++)
					{
						int maxG = 0;
						for(int j = 0; j < gSize; j++)
						{
							if(freq[i][j] > maxG)
							{
								maxG = freq[i][j];
							}
						}
						for(int j = 0; j < gSize; j++)
						{
							freq[i][j] = maxG - freq[i][j];
						}
					}*/
					for(int i = 1; i < nCycles; i++)
					{
						for(int j = 0; j < gSize; j++)
						{
							freq[i][j] = freq[0][j] - freq[i][j];
						}
					}
					int thresh = -1;
					boolean threshC = false;
					if(threshText.getText().compareTo("") != 0)
					{
						try
						{
							thresh = Integer.parseInt(threshText.getText());
							if(thresh < 0)
							{
								JOptionPane.showMessageDialog((Component) contentPanel,"Error: Threshold must be a nonnegative integer or blank");
								return;								
							}
							threshC = true;
						} catch(NumberFormatException err)
						{
							JOptionPane.showMessageDialog((Component) contentPanel,"Error: Threshold is not either blank or an integer");
							return;								
						}
					}
					
					int movRange = 1000;
					if(thlText.getText().compareTo("") != 0)
					{
						try
						{
							movRange = Integer.parseInt(thlText.getText());
							if(movRange < 0)
							{
								JOptionPane.showMessageDialog((Component) contentPanel,"Error: Threshold window length must be a nonnegative integer or blank");
								return;								
							}
						} catch(NumberFormatException err)
						{
							JOptionPane.showMessageDialog((Component) contentPanel,"Error: Threshold window length is not an integer");
							return;								
						}
					}
					//Calculating a list of moving average thresholds for comparison with the final peak value
					int[] threshMov = new int[gSize+1];
					for(int i = 1; i < gSize; i++)
					{
						if(threshC)
						{
							threshMov[i] = thresh;
						} else
						{
							double tempMean = 0;
							double num = 0;
							if(i < movRange + 1)
							{
								for(int j = 1; j < i + movRange; j++)
									tempMean += freq[0][j];
								for(int j = gSize - (movRange - i); j <= gSize; j++)
									tempMean += freq[0][j];
								tempMean = tempMean/(2*movRange + 1);
								for(int j = 1; j < i + movRange; j++)
									num += (freq[0][j] - tempMean)*(freq[0][j] - tempMean);
								for(int j = gSize - (movRange - i); j <= gSize; j++)
									num += (freq[0][j] - tempMean)*(freq[0][j] - tempMean);				
							} else if(gSize - i < movRange)
							{
								for(int j = i - movRange; j <= gSize; j++)
									tempMean += freq[0][j];
								for(int j = 1; j < movRange - (gSize - i); j++)
									tempMean += freq[0][j];
								tempMean = tempMean/(2*movRange + 1);
								for(int j = i - movRange; j <= gSize; j++)
									num += (freq[0][j] - tempMean)*(freq[0][j] - tempMean);			
								for(int j = 1; j < movRange - (gSize - i); j++)
									num += (freq[0][j] - tempMean)*(freq[0][j] - tempMean);			
							} else
							{
								for(int j = i - movRange; j <= i + movRange; j++)
									tempMean += freq[0][j];
								tempMean = tempMean/(2*movRange + 1);
								for(int j = i - movRange; j <= i+ movRange; j++)
									num += (freq[0][j] - tempMean)*(freq[0][j] - tempMean);	
							}
							threshMov[i] = ((int) (Math.ceil(0 + 2*Math.sqrt(num/(2*movRange)))));
						}
					}
					for(int i = 0; i < peakCount; i++)
					{
						for(leftBorder[i] = peaks[i]; (freq[nCycles - 1][leftBorder[i]] > threshMov[leftBorder[i]] && leftBorder[i] > 0); leftBorder[i]--);
						for(rightBorder[i] = peaks[i]; (freq[nCycles - 1][rightBorder[i]] > threshMov[rightBorder[i]] && rightBorder[i] < gSize); rightBorder[i]++);
					}
				}
	
				
				//Finding a list of peak frequencies 
				int[][] peakFreq = new int[nCycles][peakCount];
				for(int i = 0; i < nCycles; i++)
				{
					for(int j = 0; j < peakCount; j++)
					{
						peakFreq[i][j] = freq[i][peaks[j]]; //Judd Apatow presents: freqs and peaks
					}
				}
				
				//Calculate the weight of the peaks
				double[] weight = new double[peakCount];
				for(int i = 0; i < peakCount; i++)
				{
					weight[i] = 0;
					for(int j = 0; j < nCycles - 1; j++)
					{
						if(peakFreq[j][i] < peakFreq[j + 1][i])
							weight[i] += iRL[j];
					}
				}
				
				//Calculate peak area, power, length of peaks
				int[] peakArea = new int[peakCount];
				int[] controlPeakArea = new int[peakCount];
				double[] peakPower = new double[peakCount];
				int[] estimatedLength = new int[peakCount];
				for(int i = 0; i < peakCount; i++)
				{
					int start = 0;
					int finish = 0;
					if(isBoxSelected)
					{
						start = leftBorder[i];
						finish = rightBorder[i];
					} else
					{
						finish = (peaks[i] + probe < gSize)?peaks[i]+probe:gSize-1;
						start = (peaks[i]-probe > 0)?peaks[i]-probe:1;
					}
					 
					peakArea[i] = 0;
					controlPeakArea[i] = 0;
					for(int j = start; j <= finish; j++)
					{
						peakArea[i] += freq[nCycles - 1][j];
						controlPeakArea[i] += freq[0][j];
					}
				}
				double totalArea = 0;
				double totalAreaControl = 0;
				for(int i = 0; i < gSize; i++)
				{
					totalArea += freq[nCycles - 1][i];
					totalAreaControl += freq[0][i];
				}
				for(int i = 0; i < peakCount; i++)
				{
					peakPower[i] = (((double) peakArea[i])/totalArea) -(((double) controlPeakArea[i])/totalAreaControl);
				}
				
				if(!isBoxSelected)
				{
					for(int i = 0; i < peakCount; i++)
					{
						int start = (peaks[i]-probe > 0)?peaks[i]-probe:1;
						int finish = (peaks[i] + probe < gSize)?peaks[i]+probe:gSize-1;
						int curTot = peakArea[i];
						while(curTot > 0.99*peakArea[i])
						{
							curTot -= freq[nCycles - 1][start];
							curTot -= freq[nCycles - 1][finish];
							start++;
							finish--;
						}
						estimatedLength[i] = 2*probe - (finish - start);
					}		
				}
   
				//Print the data to the output folder
				try
				{
					if(!isBoxSelected)
					{
						PrintWriter outWR = new PrintWriter(new FileWriter(b + File.separator + "output" + File.separator + "output.txt")); 
						outWR.print("Peak #:\tLocation in Genome:\t");
						for(int j = 0; j < nCycles; j++)
						{	
							outWR.print("Freq in cycle " + (j + 1) + ":\t");
						}
						outWR.println("Weight:\tPower:\tEstimated Binding Length:\tSequence String");					
						
						for(int i = 0; i < peakCount; i++)
						{
							outWR.print((i+1) + "\t" + peaks[i] + "\t");
							for(int j = 0; j < nCycles; j++)
							{
								outWR.print(peakFreq[j][i] + "\t");
							}
							outWR.print(weight[i] + "\t" + peakPower[i] + "\t" + estimatedLength[i] + "\t");
							for(int j = Math.min(peaks[i],flank); j >= 0; j--)
							{
								outWR.print(rawseq[peaks[i]-j]);
							}
							for(int j = 1; (j < flank && peaks[i] + j < gSize); j++)
							{
								outWR.print(rawseq[peaks[i]+j]);
							}
							outWR.println();
						}
		        	   outWR.close();
		        	   JOptionPane.showMessageDialog((Component) contentPanel,"Evaluation Table successfully created.");
		        	   System.exit(0);
					} else
					{
						PrintWriter outWR = new PrintWriter(new FileWriter(b + File.separator + "output" + File.separator + "output.txt")); 
						outWR.print("Peak #:\tLocation in Genome:\t");
						for(int j = 0; j < nCycles; j++)
						{	
							outWR.print("Freq in cycle " + (j + 1) + ":\t");
						}
						outWR.println("Weight:\tPower:\tSequence String");					
						
						for(int i = 0; i < peakCount; i++)
						{
							outWR.print((i+1) + "\t" + peaks[i] + "\t");
							for(int j = 0; j < nCycles; j++)
							{
								outWR.print(peakFreq[j][i] + "\t");
							}
							outWR.print(weight[i] + "\t" + peakPower[i] + "\t");
							for(int j = Math.min(peaks[i],flank + (peaks[i] - leftBorder[i])); j >= 0; j--)
							{
								outWR.print(rawseq[peaks[i]-j]);
							}
							for(int j = 1; (j < flank + (rightBorder[i] - peaks[i]) && peaks[i] + j < gSize); j++)
							{
								outWR.print(rawseq[peaks[i]+j]);
							}
							outWR.println();
						}
		        	   outWR.close();
		        	   JOptionPane.showMessageDialog((Component) contentPanel,"Evaluation Table successfully created.");
		        	   System.exit(0);					
					}
	           }
	           catch(IOException err)
	           {
					JOptionPane.showMessageDialog((Component) contentPanel,"Error printing file");
					return;
	           }
			}

		});
		contentPanel.add(vertBox);
		setTitle("Peak Evaluator");
		setSize(505,450);
		setLocation(new Point(150,180));
		setDefaultCloseOperation(WindowConstants.EXIT_ON_CLOSE);
		setVisible(true);
	}
}
