# Supplementary material for: A Novel Approach for Transcription Factor Analysis Using SELEX with High-Throughput Sequencing (TFAST)
Source: PLoS One. 2012 Aug 3;7(8):e42761. doi: 10.1371/journal.pone.0042761 (PMC3430675; doi:10.1371/journal.pone.0042761)
Supplement: File S2 — Source files of TFAST. The source files for TFAST, compressed in .zip format. (ZIP) [file pone.0042761.s003.zip › Source/File Type Conversion/src/gui.java]

import java.awt.*;
import java.awt.event.ActionEvent;
import java.awt.event.ActionListener;
import java.io.*;
import java.util.Scanner;
import javax.swing.*;

public class gui extends JFrame {
	private JPanel contentPanel;
	private JTextField directoryTextField;

	public gui() {
		try {UIManager.setLookAndFeel(UIManager.getSystemLookAndFeelClassName());}
		catch (Exception e){ } //Load the default look and feel if we cannot work with system
		
		//Create empty panel
		contentPanel = (JPanel) getContentPane();
		contentPanel.setLayout(new BorderLayout());
		Box vertBox = Box.createVerticalBox();

		//Create Directory Selection Box
		JLabel selectDirectoryLabel = new JLabel("  Select Directory to Convert to FASTA:");
		vertBox.add(selectDirectoryLabel);

		// Label text box and File Pane
		JPanel aPane = new JPanel();
		aPane.setLayout(new FlowLayout(FlowLayout.LEADING));
		aPane.setAlignmentX(LEFT_ALIGNMENT);
		directoryTextField = new JTextField();
		directoryTextField.setMinimumSize(new Dimension(100, 20));
		directoryTextField.setPreferredSize(new Dimension(400, 20));
		directoryTextField.setMaximumSize(new Dimension(400, 20));
		aPane.add(directoryTextField);
		JFileChooser fc = new JFileChooser(new File((File.separator + "tmp")));
		fc.setFileSelectionMode(JFileChooser.DIRECTORIES_ONLY);
		Action openAction = new OpenFileAction(this, fc, directoryTextField);
		JButton openButton = new JButton(openAction);
		aPane.add(openButton);
		JButton runButton = new JButton("   Run   ");
		
		runButton.addActionListener(new ActionListener() 
		{
			@Override
			//Give the action that will be performed upon run button execution
			public void actionPerformed(ActionEvent e) 
			{
				File qseqDirectory = new File(directoryTextField.getText());
				
				//File must be a directory
				if (!qseqDirectory.exists() || !qseqDirectory.isDirectory()) 
				{
					JOptionPane.showMessageDialog(contentPanel, "Error: not a directory");
					return;
				}
				String[] fileList = qseqDirectory.list();
				String path = directoryTextField.getText();
				
				//Ensure we can write to output directory
				File f = new File(qseqDirectory + File.separator + "fasta");
				f.mkdir();
				for (String element : fileList) 
				{
					File c = new File(path + File.separator + element);
					
					//For each file that is not a directory and ends in .txt
					if ((!c.isDirectory())
							&& (c.getAbsolutePath()
									.substring(c.getAbsolutePath().length() - 3)
									.toLowerCase().compareTo("txt") == 0)) 
					{
						try 
						{
							Scanner sc = new Scanner(c);
							BufferedWriter out = new BufferedWriter(new FileWriter(path + File.separator + "fasta" + File.separator + "fasta_" + element));
							
							//Convert to FASTA format
							while (sc.hasNextLine()) 
							{
								String temp[] = sc.nextLine().split("\t");
								if (!temp[8].contains(".")) 
								{
									try 
									{
										out.write(">" + temp[4] + temp[5]);
										out.newLine();
										out.write(temp[8]);
										out.newLine();
									} catch (ArrayIndexOutOfBoundsException err) 
									{
										JOptionPane.showMessageDialog(contentPanel, "Error: file not in qseq format");
									}
								}
							}
							out.close();
						} catch (FileNotFoundException er) 
						{
							JOptionPane.showMessageDialog(contentPanel, "Error: File Not Found Exception");
						} catch (IOException err) 
						{
							JOptionPane.showMessageDialog(contentPanel, "Error: IOException");
						}
					}
				}
				JOptionPane.showMessageDialog(contentPanel, "Conversion Successful");
				System.exit(0);
			}
		});
		aPane.add(runButton);
		aPane.setMinimumSize(new Dimension(600, 40));
		aPane.setPreferredSize(new Dimension(600, 40));
		aPane.setMaximumSize(new Dimension(600, 40));

		vertBox.add(aPane);
		contentPanel.add(vertBox);
		setTitle("File Format Converter");
		setSize(580, 90);
		setLocation(new Point(150, 150));
		setDefaultCloseOperation(WindowConstants.EXIT_ON_CLOSE);
		setVisible(true);
	}
}
