# Supplementary material for: A Novel Approach for Transcription Factor Analysis Using SELEX with High-Throughput Sequencing (TFAST)
Source: PLoS One. 2012 Aug 3;7(8):e42761. doi: 10.1371/journal.pone.0042761 (PMC3430675; doi:10.1371/journal.pone.0042761)
Supplement: File S2 — Source files of TFAST. The source files for TFAST, compressed in .zip format. (ZIP) [file pone.0042761.s003.zip › Source/Folder Blast/src/gui.java]

import java.awt.*;
import java.awt.event.ActionEvent;
import java.awt.event.ActionListener;
import java.io.File;
import java.io.IOException;
import javax.swing.*;

public class gui extends JFrame {
	private JPanel contentPanel;
	private JTextField FASTATextField;
	private JTextField subjectTextField;

	public gui() {
		try {UIManager.setLookAndFeel(UIManager.getSystemLookAndFeelClassName());}
		catch (Exception e){ } //Load the default look and feel if we cannot work with system
		
		contentPanel = (JPanel) getContentPane();
		contentPanel.setLayout(new BorderLayout());
		Box vertBox = Box.createVerticalBox();

		//Fasta Folder label
		JLabel selectGenomeLabel = new JLabel("  Select FASTA Folder to Blast:");
		vertBox.add(selectGenomeLabel);

		//FASTA Folder Text box + file chooser
		JPanel aPane = new JPanel();
		aPane.setLayout(new FlowLayout(FlowLayout.LEADING));
		aPane.setAlignmentX(LEFT_ALIGNMENT);
		FASTATextField = new JTextField();
		FASTATextField.setMinimumSize(new Dimension(100, 20));
		FASTATextField.setPreferredSize(new Dimension(400, 20));
		FASTATextField.setMaximumSize(new Dimension(400, 20));
		FASTATextField.setBounds(0, 0, 400, 20);
		aPane.add(FASTATextField);
		JFileChooser fc = new JFileChooser(new File((File.separator + "tmp")));
		fc.setFileSelectionMode(JFileChooser.DIRECTORIES_ONLY);
		Action openAction = new OpenFileAction(this, fc, FASTATextField);
		JButton openButton = new JButton(openAction);
		aPane.add(openButton);
		aPane.setMinimumSize(new Dimension(600, 40));
		aPane.setPreferredSize(new Dimension(600, 40));
		aPane.setMaximumSize(new Dimension(600, 40));
		vertBox.add(aPane);
		
		//Label for selecting the sequence file
		JLabel selectDatabase = new JLabel("  Select the subject sequence file:");
		vertBox.add(selectDatabase);

		//Textbox + file chooser for sequence file, run button
		JPanel bPane = new JPanel();
		bPane.setAlignmentX((LEFT_ALIGNMENT));
		bPane.setLayout(new FlowLayout(FlowLayout.LEADING));
		subjectTextField = new JTextField();
		subjectTextField.setMinimumSize(new Dimension(100, 20));
		subjectTextField.setPreferredSize(new Dimension(400, 20));
		subjectTextField.setMaximumSize(new Dimension(400, 20));
		bPane.add(subjectTextField);
		JFileChooser fc2 = new JFileChooser(new File((File.separator + "tmp2")));
		fc2.setFileSelectionMode(JFileChooser.FILES_ONLY);
		Action openAction2 = new OpenFileAction(this, fc2, subjectTextField);
		JButton openButton2 = new JButton(openAction2);
		bPane.add(openButton2);
		JButton runButton = new JButton("   Run   ");
		bPane.add(runButton);
		runButton.addActionListener(new ActionListener() 
		{
			@Override
			public void actionPerformed(ActionEvent e) 
			{
				File b = new File(FASTATextField.getText());
				if (!b.exists() || !b.isDirectory()) 
				{
					JOptionPane.showMessageDialog(contentPanel,"Error: not a directory");
					return;
				}
				//Ensure it is a directory
				String[] ch = b.list();
				String path = FASTATextField.getText();
				File f = new File(b + File.separator  + "blast");
				f.mkdir();
				String dbp = subjectTextField.getText();
				for (String element : ch) 
				{
					File c = new File(path + File.separator  + element);
					if ((!c.isDirectory())
							&& (c.getAbsolutePath()
									.substring(c.getAbsolutePath().length() - 3)
									.toLowerCase().compareTo("txt") == 0)) 
					{
						//Blast the query against the subject, 
						Runtime rt = Runtime.getRuntime();
						try 
						{
							Process pr = rt.exec("blastn.exe -query \""
									+ c.getAbsolutePath() + "\" -subject \""
									+ dbp + "\" -out \"" + path
									+ File.separator + "blast" + File.separator + "blast_" + element + "\"");
							pr.waitFor();

						} 
						catch (IOException err) 
						{
							JOptionPane.showMessageDialog(contentPanel, "Error: IOException");
						} 
						catch (InterruptedException err) 
						{
							JOptionPane.showMessageDialog(contentPanel, "Error: Blast interrupted");
						}

					}
				}
				JOptionPane.showMessageDialog(contentPanel, "Blast Successful");
				System.exit(0);
			}
		});
		vertBox.add(bPane);
		contentPanel.add(vertBox);
		setTitle("Folder Blast");
		setSize(590, 150);
		setLocation(new Point(150, 150));
		setDefaultCloseOperation(WindowConstants.EXIT_ON_CLOSE);
		setVisible(true);
	}
}
