# Supplementary material for: A Novel Approach for Transcription Factor Analysis Using SELEX with High-Throughput Sequencing (TFAST)
Source: PLoS One. 2012 Aug 3;7(8):e42761. doi: 10.1371/journal.pone.0042761 (PMC3430675; doi:10.1371/journal.pone.0042761)
Supplement: File S2 — Source files of TFAST. The source files for TFAST, compressed in .zip format. (ZIP) [file pone.0042761.s003.zip › Source/Frequency Counter/src/gui.java]

import java.awt.*;
import java.awt.event.*;
import java.io.File;
import java.lang.NumberFormatException;
import java.util.Stack;
import java.io.*;
import javax.swing.*;

import java.io.BufferedWriter;
import java.io.File;
import java.io.FileNotFoundException;
import java.io.FileWriter;
import java.io.IOException;
import java.io.PrintWriter;
import java.util.Scanner;

public class gui extends JFrame {
	private JPanel contentPanel;
	private JTextField blastTextField;
	private JTextField fnaTextField;
	private JTextField cycleTextField;
	private JTextField uTextField;
	
	public gui()
	{
		try {UIManager.setLookAndFeel(UIManager.getSystemLookAndFeelClassName());}
		catch (Exception e){ } //Load the default look and feel if we cannot work with system
		
		contentPanel = (JPanel) getContentPane();
		contentPanel.setLayout(new BorderLayout());
		Box vertBox = Box.createVerticalBox();
		
		//Select blast folder label
		JLabel selectGenomeLabel = new JLabel("  Select BLAST Folder to Count Frequencies:");
		vertBox.add(selectGenomeLabel);
		
		//Select blast folder textbox + file chooser
		JPanel aPane = new JPanel();
		aPane.setAlignmentX(LEFT_ALIGNMENT);
		aPane.setLayout(new FlowLayout(FlowLayout.LEADING));
		blastTextField = new JTextField();
		blastTextField.setMinimumSize(new Dimension(100,20));
		blastTextField.setPreferredSize(new Dimension(400,20));
		blastTextField.setMaximumSize(new Dimension(400,20));
		blastTextField.setAlignmentX(Component.LEFT_ALIGNMENT);
		aPane.add(blastTextField);
		JFileChooser fc = new JFileChooser(new File(((String) File.separator + "tmp")));
		fc.setFileSelectionMode(JFileChooser.DIRECTORIES_ONLY);
		Action openAction = new OpenFileAction(this, fc, blastTextField);
		JButton openButton = new JButton(openAction);
		aPane.add(openButton);
		vertBox.add(aPane);
		
		//Select genome FNA File label
		JLabel sLabel = new JLabel("  Genome FNA file:");
		vertBox.add(sLabel);
		
		//Select genome FNA file textbox + file chooser
		JPanel bPane = new JPanel();
		bPane.setAlignmentX(LEFT_ALIGNMENT);
		bPane.setLayout(new FlowLayout(FlowLayout.LEADING));
		fnaTextField = new JTextField();
		fnaTextField.setMinimumSize(new Dimension(100,20));
		fnaTextField.setPreferredSize(new Dimension(400,20));
		fnaTextField.setMaximumSize(new Dimension(400,20));
		fnaTextField.setAlignmentX(Component.LEFT_ALIGNMENT);
		JFileChooser fc2 = new JFileChooser(new File(((String) File.separator + "tmp")));
		Action openAction2 = new OpenFileAction(this, fc2, fnaTextField);
		JButton openButton2 = new JButton(openAction2);
		bPane.add(fnaTextField);
		bPane.add(openButton2);
		vertBox.add(bPane);
		
		//Upper bound on alignments label
		JLabel uLabel = new JLabel("  Upper bound on number of aligned reads (for all cycles):");		
		vertBox.add(uLabel);
		
		//Upper bound on alignments textbox
		JPanel uPane = new JPanel();
		uPane.setAlignmentX(LEFT_ALIGNMENT);
		uPane.setLayout(new FlowLayout(FlowLayout.LEADING));
		uTextField = new JTextField();
		uTextField.setMinimumSize(new Dimension(90,20));
		uTextField.setPreferredSize(new Dimension(90,20));
		uTextField.setMaximumSize(new Dimension(90,20));
		uPane.add(uTextField);	
		vertBox.add(uPane);
		
		//Select Cycle number label
		JLabel nLabel = new JLabel("  Cycle number (control = 1, first cycle = 2, ...):");		
		vertBox.add(nLabel);
		
		//Select cycle number textbox, run button
		JPanel cPane = new JPanel();
		cPane.setAlignmentX(LEFT_ALIGNMENT);
		cPane.setLayout(new FlowLayout(FlowLayout.LEADING));
		cycleTextField = new JTextField();
		cycleTextField.setMinimumSize(new Dimension(30,20));
		cycleTextField.setPreferredSize(new Dimension(30,20));
		cycleTextField.setMaximumSize(new Dimension(30,20));
		JLabel filler = new JLabel("");
		filler.setMinimumSize(new Dimension(365,20));
		filler.setPreferredSize(new Dimension(365,20));
		filler.setMaximumSize(new Dimension(365,20));
		cycleTextField.setAlignmentX(Component.LEFT_ALIGNMENT);
		cPane.add(cycleTextField);	
		cPane.add(filler);
		JButton runButton = new JButton("   Run   ");
		cPane.add(runButton);
		vertBox.add(cPane);
		
		runButton.addActionListener(new ActionListener() 
		{
			public void actionPerformed(ActionEvent e) {
				
				//Blast folder must be a directory
				File b = new File(blastTextField.getText());
				if(!b.exists() || !b.isDirectory())
				{
					JOptionPane.showMessageDialog((Component) contentPanel,"Error: not a directory");
					return;
				}
				String path = blastTextField.getText();
				File f = new File(b + File.separator  + "freq");
				f.mkdir();
				int gSize = 1;
				
				//Get the genome size from the FNA file
				File s = new File(fnaTextField.getText());
				try
				{
					Scanner sc = new Scanner(s);
					while(sc.hasNextLine()) 
					{
						String temp = sc.nextLine();
						if(temp.charAt(0) != '>')
							gSize += temp.length();
					}
					sc.close();
				} catch(FileNotFoundException err)
				{
					JOptionPane.showMessageDialog((Component) contentPanel,"Error: genome file not found");
					return;
				}
				
				//Ensure the upper bound is a positive integer
				int uaSize = 0;
				try
				{
					uaSize = Integer.parseInt(uTextField.getText());
				} catch (NumberFormatException err)
				{
					JOptionPane.showMessageDialog((Component) contentPanel,"Error: upper bound on alignments not listed as a number");
					return;					
				}		
				if(uaSize < 0)
				{
					JOptionPane.showMessageDialog((Component) contentPanel,"Error: upper bound on alignments not positive");
					return;							
				}
				
				//Ensure the cycle number is in the correct range
				int nSize = 0;
				try
				{
					nSize = Integer.parseInt(cycleTextField.getText());
				} catch (NumberFormatException err)
				{
					JOptionPane.showMessageDialog((Component) contentPanel,"Error: cycle not listed as a number");
					return;					
				}		
				if(nSize < 0 || nSize > 10000)
				{
					JOptionPane.showMessageDialog((Component) contentPanel,"Error: cycle not in range of [0-10000]");
					return;							
				}
				
				//initialize the frequency array a[gSize]
				int[] a = new int[gSize];
				for(int j = 0; j < gSize; j++)
				{
					a[j] = 0;
				}
				while(uaSize >= 0)
				{
					String [] ch = b.list();
					for (int i = 0; (i < ch.length && uaSize > 0); i++)
					{
						File c = new File(path + File.separator  + ch[i]);
						//For each file that is not a directory and ends in .txt
						if ((!c.isDirectory()) && (c.getAbsolutePath().substring(c.getAbsolutePath().length()-3).toLowerCase().compareTo("txt") == 0))
						{
						    try 
						    {
					           Scanner scanner = new Scanner(c);
					           while (scanner.hasNext() && uaSize >= 0) 
					           {
					             String temp = scanner.next();
					             
					             //Find a line that begins with sbjct - this indicates that the following two tokens include a position in the genome
					             //a string of base pairs, and then a final position in the genome
					             //We add 1 to the freq of any base pair bounded by these two sequence positions (marked s1 and s2 below)
					             if(temp.equals("Sbjct"))
					             {
					            	 String s1 = scanner.next();
					            	 scanner.next();
					            	 String s2 = scanner.next();
					            	 int i1 = Integer.parseInt(s1);
					            	 int i2 = Integer.parseInt(s2);
					            	 if(i1>i2)
					            	 {
					            		 int it = i2;
					            		 i2 = i1;
					            		 i1 = it;
					            	 }
					            	 for(int j = i1; j<= i2; j++)
					            	 {
					            		 a[j]++;
					            	 }
					             } else if(temp.equals("Query="))
					             {
					            	 uaSize--;
					             }
					           }
					           scanner.close();   
						    }
						    catch (FileNotFoundException err) {
					           err.printStackTrace();
					        }	
						}
					}	
				}
				//Print the freq file to a new folder
				try
				{
	        	   PrintWriter outWR = new PrintWriter(new FileWriter(b + File.separator + "freq" + File.separator +"freq_"+cycleTextField.getText()+".txt")); 
	        	   for(int j = 0; j<gSize;j++)
	        	   {
	        		   outWR.println(a[j]);
	        	   }
	        	   outWR.close();
	        	   JOptionPane.showMessageDialog((Component) contentPanel,"Frequency table successful");
	        	   System.exit(0);
				}
				catch(IOException err)
				{
					JOptionPane.showMessageDialog((Component) contentPanel,"Error printing file");
					return;									
				}
			}
		});
		contentPanel.add(vertBox);
		setTitle("Frequency Counter");
		setSize(505,230);
		setLocation(new Point(150,150));
		setDefaultCloseOperation(WindowConstants.EXIT_ON_CLOSE);
		setVisible(true);
	}	
}
