# Supplementary material for: A Novel Approach for Transcription Factor Analysis Using SELEX with High-Throughput Sequencing (TFAST)
Source: PLoS One. 2012 Aug 3;7(8):e42761. doi: 10.1371/journal.pone.0042761 (PMC3430675; doi:10.1371/journal.pone.0042761)
Supplement: File S2 — Source files of TFAST. The source files for TFAST, compressed in .zip format. (ZIP) [file pone.0042761.s003.zip › Source/Peak Finder/src/gui.java]

import java.awt.*;
import java.awt.event.ActionEvent;
import java.awt.event.ActionListener;
import java.lang.NumberFormatException;
import javax.swing.*;
import java.io.*;
import java.util.*;

public class gui extends JFrame {
	private JPanel contentPanel;
	private JTextField finalFreqTextField;
	private JTextField sequenceTextField;
	private JTextField initialFreqTextField;
    private JTextField threshText;
    private JTextField probeText;
    private JCheckBox invertBox;
    private JTextField thlText;
	public static Box vertBox;
	public gui()
	{
		try {UIManager.setLookAndFeel(UIManager.getSystemLookAndFeelClassName());}
		catch (Exception e){ } //Load the default look and feel if we cannot work with system
		
		contentPanel = (JPanel) getContentPane();
		contentPanel.setLayout(new BorderLayout());
		vertBox = Box.createVerticalBox();

		//Select final library freq.txt label
		JLabel selectGenomeLabel = new JLabel("  Select freq.txt file of the final library");
		vertBox.add(selectGenomeLabel);
		
		//Final library freq.txt textbox and file chooser
		JPanel aPane = new JPanel();
		aPane.setAlignmentX(LEFT_ALIGNMENT);
		aPane.setLayout(new FlowLayout(FlowLayout.LEADING));
		finalFreqTextField = new JTextField();
		finalFreqTextField.setMinimumSize(new Dimension(100,20));
		finalFreqTextField.setPreferredSize(new Dimension(400,20));
		finalFreqTextField.setMaximumSize(new Dimension(400,20));
		aPane.add(finalFreqTextField);
		JFileChooser fc = new JFileChooser(new File(((String) File.separator + "tmp")));
		Action openAction = new OpenFileAction(this, fc, finalFreqTextField);
		JButton openButton = new JButton(openAction);
		aPane.add(openButton);
		vertBox.add(aPane);
		
		//Select initial library freq file text field
		JLabel cLabel = new JLabel("  Select freq.txt file of the control library");
		vertBox.add(cLabel);
		
		//Initial library freq.txt textbox and file chooser
		JPanel bPane = new JPanel();
		bPane.setAlignmentX(LEFT_ALIGNMENT);
		bPane.setLayout(new FlowLayout(FlowLayout.LEADING));
		initialFreqTextField = new JTextField();
		initialFreqTextField.setMinimumSize(new Dimension(100,20));
		initialFreqTextField.setPreferredSize(new Dimension(400,20));
		initialFreqTextField.setMaximumSize(new Dimension(400,20));
		bPane.add(initialFreqTextField);
		JFileChooser fcc = new JFileChooser(new File(((String) File.separator + "tmp")));
		Action openActionc = new OpenFileAction(this, fcc, initialFreqTextField);
		JButton openButtonc = new JButton(openActionc);
		bPane.add(openButtonc);
		vertBox.add(bPane);
		
		JPanel invertPane = new JPanel();
		invertPane.setAlignmentX(LEFT_ALIGNMENT);
		invertPane.setLayout(new FlowLayout(FlowLayout.LEADING));
		JLabel invertLabel = new JLabel("Check box to search for minima instead of maxima: ");
		invertBox = new JCheckBox();
		invertPane.add(invertLabel);
		invertPane.add(invertBox);
		
		vertBox.add(invertPane);
		
		//Plain text sequence selection label
		JLabel sequenceLabel = new JLabel("  Select plain text sequence file (.fna):");	
		vertBox.add(sequenceLabel);
		
		//Sequence selection textbox and file chooser
		JPanel cPane = new JPanel();
		cPane.setAlignmentX(LEFT_ALIGNMENT);
		cPane.setLayout(new FlowLayout(FlowLayout.LEADING));
		sequenceTextField = new JTextField();
		sequenceTextField.setMinimumSize(new Dimension(100,20));
		sequenceTextField.setPreferredSize(new Dimension(400,20));
		sequenceTextField.setMaximumSize(new Dimension(400,20));
		cPane.add(sequenceTextField);
		JFileChooser fc2 = new JFileChooser(new File(((String) File.separator + "tmp")));
		Action openAction2 = new OpenFileAction(this, fc2, sequenceTextField);
		JButton openButton2 = new JButton(openAction2);
		cPane.add(openButton2);
		vertBox.add(cPane);
		
		//Threshold label
		JLabel thresholdLabel = new JLabel("  Threshold (if blank - will use two standard deviations above the mean for +/- length set below):");
		vertBox.add(thresholdLabel);
		
		//Threshold textbox
		JPanel dPane = new JPanel();
		dPane.setAlignmentX(LEFT_ALIGNMENT);
		dPane.setLayout(new FlowLayout(FlowLayout.LEADING));
		threshText = new JTextField();
		threshText.setMinimumSize(new Dimension(100,20));
		threshText.setPreferredSize(new Dimension(100,20));
		threshText.setMaximumSize(new Dimension(100,20));
		dPane.add(threshText);
		vertBox.add(dPane);		
		
		//Threshold label
		JLabel thlLabel = new JLabel("  Threshold window length (if using two standard deviations above mean):");
		vertBox.add(thlLabel);
		
		//Threshold textbox
		JPanel thlPanel = new JPanel();
		thlPanel.setAlignmentX(LEFT_ALIGNMENT);
		thlPanel.setLayout(new FlowLayout(FlowLayout.LEADING));
		thlText = new JTextField();
		thlText.setMinimumSize(new Dimension(100,20));
		thlText.setPreferredSize(new Dimension(100,20));
		thlText.setMaximumSize(new Dimension(100,20));
		thlPanel.add(thlText);
		vertBox.add(thlPanel);		
		
		
		//Probe length label
		JLabel probeLabel = new JLabel("  Average Probe Length (or estimated):");
		vertBox.add(probeLabel);
		
		//Probe length textbox + run button
		JPanel ePane = new JPanel();
		ePane.setAlignmentX(LEFT_ALIGNMENT);
		ePane.setLayout(new FlowLayout(FlowLayout.LEADING));

		probeText = new JTextField();
		probeText.setMinimumSize(new Dimension(100,20));
		probeText.setPreferredSize(new Dimension(100,20));
		probeText.setMaximumSize(new Dimension(100,20));
		probeText.setAlignmentX(Component.LEFT_ALIGNMENT);
		ePane.add(probeText);
		JLabel filler = new JLabel("");
		filler.setMinimumSize(new Dimension(295,20));
		filler.setPreferredSize(new Dimension(295,20));
		filler.setMaximumSize(new Dimension(295,20));
		ePane.add(filler);
		JButton runButton = new JButton("   Run   ");
		ePane.add(runButton);
		vertBox.add(ePane);
		
		runButton.addActionListener(new ActionListener() 
		{
			public void actionPerformed(ActionEvent e) {
				
				//Ensures that the final freq text file exists
				File finalFreqFile = new File(finalFreqTextField.getText());
				if(!finalFreqFile.exists())
				{
					JOptionPane.showMessageDialog((Component) contentPanel,"Error: Final freq file specified in the textbox does not exist");
					return;
				}
				
				//Generate the output directory if it does not already exist
				File outputDir = new File(finalFreqFile.getParent() + File.separator  + "peak");
				outputDir.mkdir();
				
				//Calculate genome size
				int gSize = 1;
				File s = new File(sequenceTextField.getText());
				try
				{
					Scanner sc = new Scanner(s);
					while(sc.hasNextLine()) 
					{
						String temp = sc.nextLine();
						if(temp.charAt(0) != '>')
							gSize += temp.length();
					}
					sc.close();
				} catch(FileNotFoundException err)
				{
					JOptionPane.showMessageDialog((Component) contentPanel,"Error: genome file not found");
					return;
				}
				
				//Reading final frequency into array
				System.out.println(gSize);
				int[] freq = new int[gSize + 2];
				try 
			    {
		           Scanner scanner = new Scanner(finalFreqFile);
		           int j = 1;
		           while (scanner.hasNext()) 
		           {					
		        	   freq[j] = scanner.nextInt();
		        	   j++;
		           }
			    } catch (FileNotFoundException err)
				{
					JOptionPane.showMessageDialog((Component) contentPanel,"Error: Cannot access final freq text file");
					return;						
				}
				freq[0] = freq[gSize - 1];
				freq[gSize] = freq[1];	

				//Creating array of initial frequencies
				File initialFreqFile = new File(initialFreqTextField.getText());
				long totalCont = 0;
				int contSize = 0;
				int[] initialFreq = new int[gSize + 1];
				try
				{
					Scanner sc = new Scanner(initialFreqFile);
					while(sc.hasNext()) 
					{
						initialFreq[contSize + 1] = sc.nextInt();
						totalCont += (long) (initialFreq[contSize + 1]);
						contSize++;
					}
					sc.close();
				} catch(FileNotFoundException err)
				{
					JOptionPane.showMessageDialog((Component) contentPanel,"Error: Iniital freq text file not found");
					return;
				} catch(InputMismatchException err)
				{
					JOptionPane.showMessageDialog((Component) contentPanel,"Error: Iniital freq file not properly formatted");
					return;					
				}
				
				if(invertBox.isSelected())
				{
					for(int j = 0; j < gSize; j++)
					{
						freq[j] = initialFreq[j] - freq[j];
					}
				}
				//Checking threshold textbox
				int thresh = -1;
				boolean threshC = false;
				if(threshText.getText().compareTo("") != 0)
				{
					try
					{
						thresh = Integer.parseInt(threshText.getText());
						if(thresh < 0)
						{
							JOptionPane.showMessageDialog((Component) contentPanel,"Error: Threshold must be a nonnegative integer or blank");
							return;								
						}
						threshC = true;
					} catch(NumberFormatException err)
					{
						JOptionPane.showMessageDialog((Component) contentPanel,"Error: Threshold is not either blank or an integer");
						return;								
					}
				}
				
				int movRange = 1000;
				if(thlText.getText().compareTo("") != 0)
				{
					try
					{
						movRange = Integer.parseInt(thlText.getText());
						if(movRange < 0)
						{
							JOptionPane.showMessageDialog((Component) contentPanel,"Error: Threshold window length must be a nonnegative integer or blank");
							return;								
						}
					} catch(NumberFormatException err)
					{
						JOptionPane.showMessageDialog((Component) contentPanel,"Error: Threshold window length is not an integer");
						return;								
					}
				}
				


				
				//Calculating a list of moving average thresholds for comparison with the final peak value
				int[] threshMov = new int[gSize+1];
				for(int i = 1; i < gSize; i++)
				{
					if(threshC)
					{
						threshMov[i] = thresh;
					} else
					{
						double tempMean = 0;
						double num = 0;
						if(i < movRange + 1)
						{
							for(int j = 1; j < i + movRange; j++)
								tempMean += initialFreq[j];
							for(int j = gSize - (movRange - i); j <= gSize; j++)
								tempMean += initialFreq[j];
							tempMean = tempMean/(2*movRange + 1);
							for(int j = 1; j < i + movRange; j++)
								num += (initialFreq[j] - tempMean)*(initialFreq[j] - tempMean);
							for(int j = gSize - (movRange - i); j <= gSize; j++)
								num += (initialFreq[j] - tempMean)*(initialFreq[j] - tempMean);				
						} else if(gSize - i < movRange)
						{
							for(int j = i - movRange; j <= gSize; j++)
								tempMean += initialFreq[j];
							for(int j = 1; j < movRange - (gSize - i); j++)
								tempMean += initialFreq[j];
							tempMean = tempMean/(2*movRange + 1);
							for(int j = i - movRange; j <= gSize; j++)
								num += (initialFreq[j] - tempMean)*(initialFreq[j] - tempMean);			
							for(int j = 1; j < movRange - (gSize - i); j++)
								num += (initialFreq[j] - tempMean)*(initialFreq[j] - tempMean);			
						} else
						{
							for(int j = i - movRange; j <= i + movRange; j++)
								tempMean += initialFreq[j];
							tempMean = tempMean/(2*movRange + 1);
							for(int j = i - movRange; j <= i+ movRange; j++)
								num += (initialFreq[j] - tempMean)*(initialFreq[j] - tempMean);	
						}
						if(invertBox.isSelected())
							tempMean = 0;
						threshMov[i] = ((int) (Math.ceil(tempMean + 2*Math.sqrt(num/(2*movRange)))));
					}
				}
				
				//Get user entered probe length
				int probe = 0;
				try
				{
					probe = Integer.parseInt(probeText.getText());
					if(probe < 1)
					{
						JOptionPane.showMessageDialog((Component) contentPanel,"Error: Probe length must be positive");
						return;								
					}
				} catch(NumberFormatException err)
				{
					JOptionPane.showMessageDialog((Component) contentPanel,"Error: Probe length must be an integer");
					return;								
				}
				
				//Peak Finding
				//First check for all peaks that are local maxima.
				int[] peaks = new int[gSize/2];
				boolean[] checked = new boolean[gSize/2];
				int[] largePeak = new int[gSize/2];
				int curPeak = 0;
				
				double tempMeanW = 0;
				for(int i = 0; i < gSize; i++)
				{
					tempMeanW += initialFreq[i];
				}
				tempMeanW = tempMeanW / gSize;
				double stdDev = 0;
				for(int i = 0; i < gSize; i++)
				{
					stdDev += (initialFreq[i] - tempMeanW)*(initialFreq[i] - tempMeanW);
				}
				stdDev = Math.sqrt(stdDev/(gSize - 1));
				double threshD = tempMeanW + 2*stdDev;
				for(int i = 0; i < gSize - 1; i++)
				{
					if(freq[i + 1] > freq[i] && freq[i + 1] > freq[i+2])
					{
						
						boolean cond = initialFreq[i + 1] < threshD && freq[i + 1] > threshMov[i];
						if(invertBox.isSelected())
							cond = freq[i + 1] > threshMov[i];
						if(cond)  //if initial freq was not too high and final freq was not too low (lower than moving avg)
						{
							peaks[curPeak]= i+1;
							checked[curPeak] = true;
							largePeak[curPeak] = freq[i+1];
							curPeak++;
							System.out.println(i + 1);
						}
						
					}
				}
				//Remove peaks that are not as large as immediate neighbors
				//&
				//Create a list of the largest value of any set of peaks such that each is connected to at least another peak in the set by a distance
				//of less than a probe length
				boolean changed = true;
				while(changed)
				{
					changed = false;
					for(int i = 0; i < curPeak; i++)
					{
						for(int j = 0; j < curPeak; j++)
						{
							if((i < j && (peaks[j] - peaks[i] < probe)) || (i > j && (peaks[i] - peaks[j] < probe)))
							{
								if(freq[peaks[j]]*0.9 > freq[peaks[i]])
									checked[i] = false;
								if(freq[peaks[i]]*0.9 > freq[peaks[j]])
									checked[j] = false;
								if(largePeak[i] < largePeak[j])
								{
									largePeak[i] = largePeak[j];
									changed = true;
								}
								if(largePeak[j] < largePeak[i])
								{
									changed = true;
									largePeak[j] = largePeak[i];
								}
							}
						
						}
					}
				}
				
				
				int tempPeak = 0;
				int[] realPeaks = new int[gSize/2];
				int numRP = 0;
				
				//Advance to the first potentially real peak
				while(!checked[tempPeak])
				{
					tempPeak++;
				}
				
				//Check if the peak is real
				while(tempPeak < curPeak)
				{
					int curValue = freq[peaks[tempPeak]];
					int nextPeak = tempPeak;
					int firstPeak = tempPeak;
					int lastGood = tempPeak;
					
					//Get the next real peak
					while(!checked[nextPeak] && nextPeak < curPeak)
					{
						nextPeak++;
					}					
					
					//If there is a next real peak
					if(nextPeak != curPeak)
					{
						boolean stayLoop = true;
						while(tempPeak < curPeak && nextPeak < curPeak && stayLoop && peaks[nextPeak] - peaks[tempPeak] < probe)
						{
							//test if any freq dips below 50% of the largestPeak nearby tempPeak
							boolean test = true;
							for(int j = peaks[tempPeak]; j < peaks[nextPeak]; j++)
							{
								if(freq[j] < 0.5*largePeak[tempPeak])
									test = false;
							}
							
							//If not, continue to search for more peaks within a probe length
							if(test)
							{
								lastGood = nextPeak;
								nextPeak++;
								while(!checked[nextPeak] && nextPeak < curPeak)
								{
									nextPeak++;
								}					
								if(nextPeak == curPeak)
									stayLoop = false;
							} else
							{
								stayLoop = false;
							}
						}
						//This peak is a real peak, we shall add it
						realPeaks[numRP] = (peaks[firstPeak] + peaks[lastGood])/2;
						numRP++;
						tempPeak = nextPeak;
					} else
					{
						//We are done, add the last real peak
						realPeaks[numRP] = peaks[tempPeak];
						numRP++;						
					}
				}
				try
				{
	        	   //Print the legitimate peak list
			       System.out.println(finalFreqFile.getParent() + File.separator + " peak" + File.separator  + "peak.txt");
	        	   PrintWriter outWR = new PrintWriter(new FileWriter(finalFreqFile.getParent() + File.separator + "peak" + File.separator  + "peak.txt")); 
	        	   for(int j = 0; j < numRP ;j++)
	        	   {
	        		   outWR.println(realPeaks[j]);
	        	   }
	        	   outWR.close();
	        	   
	        	   //Print a set of random peaks, with the set of equal size to the set of legitimate peaks
	        	   PrintWriter outWR2 = new PrintWriter(new FileWriter(finalFreqFile.getParent() + File.separator  + "peak" + File.separator + "spoof.txt")); 
	        	   Random generator = new Random();
	        	   for(int j = 0; j < numRP ;j++)
	        	   {
	        		   outWR2.println(generator.nextInt(gSize));
	        	   }
	        	   outWR2.close();
	        	   JOptionPane.showMessageDialog((Component) contentPanel,"Peak List successful");
	        	   System.exit(0);
				}
				catch(IOException err)
				{
					JOptionPane.showMessageDialog((Component) contentPanel,"Error printing file");
					return;									
				}
			}
		});
		
		contentPanel.add(vertBox);
		setTitle("Peak Finder");
		setSize(505,360);
		setLocation(new Point(150,150));
		setDefaultCloseOperation(WindowConstants.EXIT_ON_CLOSE);
		setVisible(true);
	}
}
