# Supplementary material for: A Novel Approach for Transcription Factor Analysis Using SELEX with High-Throughput Sequencing (TFAST)
Source: PLoS One. 2012 Aug 3;7(8):e42761. doi: 10.1371/journal.pone.0042761 (PMC3430675; doi:10.1371/journal.pone.0042761)
Supplement: File S2 — Source files of TFAST. The source files for TFAST, compressed in .zip format. (ZIP) [file pone.0042761.s003.zip › Source/SAM Frequency Counter/src/gui.java]

import java.awt.*;
import java.awt.event.*;
import java.io.File;
import java.lang.NumberFormatException;
import java.util.Stack;
import java.io.*;
import javax.swing.*;

import java.io.BufferedWriter;
import java.io.File;
import java.io.FileNotFoundException;
import java.io.FileWriter;
import java.io.IOException;
import java.io.PrintWriter;
import java.util.Scanner;

public class gui extends JFrame {
	private JPanel contentPanel;
	private JTextField blastTextField;
	private JTextField fnaTextField;
	private JTextField cycleTextField;
	private JTextField fTextField;
	private JTextField rTextField;
	private JTextField uTextField;
	
	public gui()
	{
		try {UIManager.setLookAndFeel(UIManager.getSystemLookAndFeelClassName());}
		catch (Exception e){ } //Load the default look and feel if we cannot work with system
		
		contentPanel = (JPanel) getContentPane();
		contentPanel.setLayout(new BorderLayout());
		Box vertBox = Box.createVerticalBox();
		
		//Select blast folder label
		JLabel selectGenomeLabel = new JLabel("  Select SAM Folder to Count Frequencies:");
		vertBox.add(selectGenomeLabel);
		
		//Select blast folder textbox + file chooser
		JPanel aPane = new JPanel();
		aPane.setAlignmentX(LEFT_ALIGNMENT);
		aPane.setLayout(new FlowLayout(FlowLayout.LEADING));
		blastTextField = new JTextField();
		blastTextField.setMinimumSize(new Dimension(100,20));
		blastTextField.setPreferredSize(new Dimension(400,20));
		blastTextField.setMaximumSize(new Dimension(400,20));
		blastTextField.setAlignmentX(Component.LEFT_ALIGNMENT);
		aPane.add(blastTextField);
		JFileChooser fc = new JFileChooser(new File(((String) File.separator + "tmp")));
		fc.setFileSelectionMode(JFileChooser.DIRECTORIES_ONLY);
		Action openAction = new OpenFileAction(this, fc, blastTextField);
		JButton openButton = new JButton(openAction);
		aPane.add(openButton);
		vertBox.add(aPane);
		
		//Select genome FNA File label
		JLabel sLabel = new JLabel("  Genome FNA file:");
		vertBox.add(sLabel);
		
		//Select genome FNA file textbox + file chooser
		JPanel bPane = new JPanel();
		bPane.setAlignmentX(LEFT_ALIGNMENT);
		bPane.setLayout(new FlowLayout(FlowLayout.LEADING));
		fnaTextField = new JTextField();
		fnaTextField.setMinimumSize(new Dimension(100,20));
		fnaTextField.setPreferredSize(new Dimension(400,20));
		fnaTextField.setMaximumSize(new Dimension(400,20));
		fnaTextField.setAlignmentX(Component.LEFT_ALIGNMENT);
		JFileChooser fc2 = new JFileChooser(new File(((String) File.separator + "tmp")));
		Action openAction2 = new OpenFileAction(this, fc2, fnaTextField);
		JButton openButton2 = new JButton(openAction2);
		bPane.add(fnaTextField);
		bPane.add(openButton2);
		vertBox.add(bPane);
		
		//Upper bound on alignments label
		JLabel uLabel = new JLabel("  Upper bound on number of aligned reads (for all cycles):");		
		vertBox.add(uLabel);
		
		//Upper bound on alignments textbox
		JPanel uPane = new JPanel();
		uPane.setAlignmentX(LEFT_ALIGNMENT);
		uPane.setLayout(new FlowLayout(FlowLayout.LEADING));
		uTextField = new JTextField();
		uTextField.setMinimumSize(new Dimension(90,20));
		uTextField.setPreferredSize(new Dimension(90,20));
		uTextField.setMaximumSize(new Dimension(90,20));
		uPane.add(uTextField);	
		
		vertBox.add(uPane);		
		//Select Cycle number label
		JLabel cLabel = new JLabel("  Cycle number (control = 1, first cycle = 2, ...):");		
		vertBox.add(cLabel);
		
		//Select cycle number textbox, run button
		JPanel cPane = new JPanel();
		cPane.setAlignmentX(LEFT_ALIGNMENT);
		cPane.setLayout(new FlowLayout(FlowLayout.LEADING));
		cycleTextField = new JTextField();
		cycleTextField.setMinimumSize(new Dimension(30,20));
		cycleTextField.setPreferredSize(new Dimension(30,20));
		cycleTextField.setMaximumSize(new Dimension(30,20));
		cPane.add(cycleTextField);
		/*JLabel filler = new JLabel("");
		filler.setMinimumSize(new Dimension(365,20));
		filler.setPreferredSize(new Dimension(365,20));
		filler.setMaximumSize(new Dimension(365,20));
		cycleTextField.setAlignmentX(Component.LEFT_ALIGNMENT);
		cPane.add(cycleTextField);
		cPane.add(filler);*/
		vertBox.add(cPane);
		
		//Select fragment length
		JLabel fLabel = new JLabel("  Fragment length:");		
		vertBox.add(fLabel);
		
		//Select fragment length textbox
		JPanel fPane = new JPanel();
		fPane.setAlignmentX(LEFT_ALIGNMENT);
		fPane.setLayout(new FlowLayout(FlowLayout.LEADING));
		fTextField = new JTextField();
		fTextField.setMinimumSize(new Dimension(30,20));
		fTextField.setPreferredSize(new Dimension(30,20));
		fTextField.setMaximumSize(new Dimension(30,20));
		fPane.add(fTextField);
		vertBox.add(fPane);
		
		
		JLabel rLabel = new JLabel("  Read length:");		
		vertBox.add(rLabel);
		
		//Select fragment length textbox
		JPanel rPane = new JPanel();
		rPane.setAlignmentX(LEFT_ALIGNMENT);
		rPane.setLayout(new FlowLayout(FlowLayout.LEADING));
		rTextField = new JTextField();
		rTextField.setMinimumSize(new Dimension(30,20));
		rTextField.setPreferredSize(new Dimension(30,20));
		rTextField.setMaximumSize(new Dimension(30,20));
		rPane.add(rTextField);
		
		JLabel filler = new JLabel("");
		filler.setMinimumSize(new Dimension(365,20));
		filler.setPreferredSize(new Dimension(365,20));
		filler.setMaximumSize(new Dimension(365,20));
		cycleTextField.setAlignmentX(Component.LEFT_ALIGNMENT);
		rPane.add(filler);
		JButton runButton = new JButton("   Run   ");
		rPane.add(runButton);
		vertBox.add(rPane);
		
		runButton.addActionListener(new ActionListener() 
		{
			public void actionPerformed(ActionEvent e) {
				
				//Blast folder must be a directory
				File b = new File(blastTextField.getText());
				if(!b.exists() || !b.isDirectory())
				{
					JOptionPane.showMessageDialog((Component) contentPanel,"Error: not a directory");
					return;
				}
				String path = blastTextField.getText();
				File f = new File(b + File.separator  + "freq");
				f.mkdir();
				int gSize = 1;
				
				//Get the genome size from the FNA file
				File s = new File(fnaTextField.getText());
				try
				{
					Scanner sc = new Scanner(s);
					while(sc.hasNextLine()) 
					{
						String temp = sc.nextLine();
						if(temp.charAt(0) != '>')
							gSize += temp.length();
					}
					sc.close();
				} catch(FileNotFoundException err)
				{
					JOptionPane.showMessageDialog((Component) contentPanel,"Error: genome file not found");
					return;
				}
				
				//Ensure the upper bound is a positive integer
				int uaSize = 0;
				try
				{
					uaSize = Integer.parseInt(uTextField.getText());
				} catch (NumberFormatException err)
				{
					JOptionPane.showMessageDialog((Component) contentPanel,"Error: upper bound on alignments not listed as a number");
					return;					
				}		
				if(uaSize < 0)
				{
					JOptionPane.showMessageDialog((Component) contentPanel,"Error: upper bound on alignments not positive");
					return;							
				}

				//Ensure the frag size is a positive integer
				int fragSize = 0;
				try
				{
					fragSize = Integer.parseInt(fTextField.getText());
				} catch (NumberFormatException err)
				{
					JOptionPane.showMessageDialog((Component) contentPanel,"Error: upper bound on alignments not listed as a number");
					return;					
				}		
				if(fragSize < 0)
				{
					JOptionPane.showMessageDialog((Component) contentPanel,"Error: upper bound on alignments not positive");
					return;							
				}

				//Ensure the read size is a positive integer
				int readSize = 0;
				try
				{
					readSize = Integer.parseInt(rTextField.getText());
				} catch (NumberFormatException err)
				{
					JOptionPane.showMessageDialog((Component) contentPanel,"Error: upper bound on alignments not listed as a number");
					return;					
				}		
				if(readSize < 0)
				{
					JOptionPane.showMessageDialog((Component) contentPanel,"Error: upper bound on alignments not positive");
					return;							
				}
				
				//Ensure the cycle number is in the correct range
				int nSize = 0;
				try
				{
					nSize = Integer.parseInt(cycleTextField.getText());
				} catch (NumberFormatException err)
				{
					JOptionPane.showMessageDialog((Component) contentPanel,"Error: cycle not listed as a number");
					return;					
				}		
				if(nSize < 0 || nSize > 10000)
				{
					JOptionPane.showMessageDialog((Component) contentPanel,"Error: cycle not in range of [0-10000]");
					return;							
				}
				
				//initialize the frequency array a[gSize]
				int[] a = new int[gSize];
				for(int j = 0; j < gSize; j++)
				{
					a[j] = 0;
				}
				while(uaSize > 0)
				{
					String [] ch = b.list();
					for (int i = 0; (i < ch.length && uaSize > 0); i++)
					{
						File c = new File(path + File.separator  + ch[i]);
						//For each file that is not a directory and ends in .sam
						if ((!c.isDirectory()) && (c.getAbsolutePath().substring(c.getAbsolutePath().length()-3).toLowerCase().compareTo("sam") == 0) || (c.getAbsolutePath().substring(c.getAbsolutePath().length()-3).toLowerCase().compareTo("txt") == 0))
						{
						    try 
						    {
					           Scanner scanner = new Scanner(c);
					           while (scanner.hasNextLine() && uaSize > 0) 
					           {
					             String temp = scanner.nextLine();
					             
					             //Add to the frequency array
					             if(temp.charAt(0) != '@' && temp.charAt(0) != ' ')
					             {
					            	 String tS[] = temp.split("\t");
					            	 try
					            	 {
						            	 if(Integer.parseInt(tS[1]) == 0)
						            	 {
						            		 int start = Integer.parseInt(tS[3]);
						            		 if(start + fragSize > gSize - 1)
						            		 {
						            			 for(int j = start; j < gSize; j++)
						            			 {
						            				 a[j]++;
						            			 }
						            			 for(int j = 0; j < fragSize - (gSize - start); j++)
						            			 {
						            				 a[j]++;
						            			 }						            			 
						            		 } else
						            		 {
						            			 for(int j = start; j < start + fragSize; j++)
						            			 {
						            				 a[j]++;
						            			 }						            			 
						            		 }
						            		 uaSize--;
						            	 } else if(Integer.parseInt(tS[1]) == 16)
						            	 {
						            		 int start = Integer.parseInt(tS[3]);
						            		 if(start + readSize > gSize - 1)
						            		 {
						            			 for(int j = start; j < gSize; j++)
						            			 {
						            				 a[j]++;
						            			 }
						            			 for(int j = 0; j < readSize - (gSize - start); j++)
						            			 {
						            				 a[j]++;
						            			 }
						            		 } else
						            		 {
						            			 for(int j = start; j < start + readSize; j++)
						            			 {
						            				 a[j]++;
						            			 }
						            		 }
						            		 int back = fragSize - readSize;
						            		 if(start - back < 0)
						            		 {
						            			 for(int j = start - 1; j >= 0; j--)
						            			 {
						            				 a[j]++;
						            			 }
						            			 for(int j = gSize - 1; j > gSize + (start - back); j--)
						            			 {
						            				 a[j]++;
						            			 }
						            		 } else
						            		 {
						            			 for(int j = start - 1; j > start - back; j--)
						            			 {
						            				 a[j]++;
						            			 }
						            		 }
						            		 uaSize--;
						            	 } 
					            	 }
					            	 catch(NumberFormatException err)
					            	 {
					 					JOptionPane.showMessageDialog((Component) contentPanel,"Error: sam file not formatted correctly");
										return;			
					            	 }
					             }
					           }
					           scanner.close();   
						    }
						    catch (FileNotFoundException err) {
					           err.printStackTrace();
					        }	
						}
					}	
				}
				//Print the freq file to a new folder
				try
				{
	        	   PrintWriter outWR = new PrintWriter(new FileWriter(b + File.separator + "freq" + File.separator +"freq_"+cycleTextField.getText()+".txt")); 
	        	   for(int j = 0; j<gSize;j++)
	        	   {
	        		   outWR.println(a[j]);
	        	   }
	        	   outWR.close();
	        	   JOptionPane.showMessageDialog((Component) contentPanel,"Frequency table successful");
	        	   System.exit(0);
				}
				catch(IOException err)
				{
					JOptionPane.showMessageDialog((Component) contentPanel,"Error printing file");
					return;									
				}
			}
		});
		contentPanel.add(vertBox);
		setTitle("Frequency Counter");
		setSize(505,310);
		setLocation(new Point(150,150));
		setDefaultCloseOperation(WindowConstants.EXIT_ON_CLOSE);
		setVisible(true);
	}	
}
